# Supplementary material for: Hexane-1,6-diammonium dinitrate
Source: Acta Crystallogr Sect E Struct Rep Online. 2009 Apr 8;65(Pt 5):o1008. doi: 10.1107/S1600536809012963 (PMC2977696; doi:10.1107/S1600536809012963)
Supplement: Supplementary file 1 [file e-65-o1008-sup1.cif]

##############################################################################
###                                                                        ###
###        Electronic paper (Acta Crystallographica Section E)             ###
###                                                                        ###
##############################################################################
#                                                                            #
# This CIF contains the data in a paper accepted for publication in Acta     #
# Crystallographica Section E. It conforms to the requirements of Notes      #
# for Authors for Section E, and has been peer reviewed under the auspices   #
# of the IUCr Commission on Journals.                                        #
#                                                                            #
# Full details of the Crystallographic Information File format               #
# are given in the paper "The Crystallographic Information File (CIF):       #
# a New Standard Archive File for Crystallography" by S. R. Hall, F. H.      #
# Allen and I. D. Brown [Acta Cryst. (1991), A47, 655-685].                  #
#                                                                            #
# The current version of the core CIF dictionary is obtainable from          #
# ftp://ftp.iucr.org/pub/cif_core.dic. The current version number is 2.4.    #
#                                                                            #
# Software is freely available for graphical display of the structure(s) in  #
# this CIF.  For information consult the CIF home page http://www.iucr.org/  #
# cif/home.html                                                              #
#                                                                            #
# This file may be used for bona fide research purposes within the           #
# scientific community so long as proper attribution is given to the journal # 
# article from which it was obtained.                                        #
#                                                                            #
##############################################################################
                                             
data_I
_audit_creation_method     SHELXL-97
_chemical_name_systematic
;
Hexane-1,6-diammonium dinitrate
;
_chemical_name_common     'Hexamethylenediammonium dinitrate'
_chemical_formula_moiety     'C6 H18 N2 2+, 2(N O3 -)'
_chemical_formula_sum     'C6 H18 N4 O6'
_chemical_formula_iupac     'C6 H18 N2 2+, 2N O3 -'
_chemical_formula_weight     242.24
_chemical_melting_point     ?
_symmetry_cell_setting     monoclinic
_symmetry_space_group_name_H-M     'P 21/n'
_symmetry_space_group_name_Hall     '-P 2yn'
loop_
    _symmetry_equiv_pos_as_xyz
    'x, y, z'
    '-x+1/2, y+1/2, -z+1/2'
    '-x, -y, -z'
    'x-1/2, -y-1/2, z-1/2'
_cell_length_a     6.29470(10)
_cell_length_b     11.6783(3)
_cell_length_c     8.1211(2)
_cell_angle_alpha     90.00
_cell_angle_beta     92.8400(10)
_cell_angle_gamma     90.00
_cell_volume     596.26(2)
_cell_formula_units_Z     2
_cell_measurement_reflns_used     5933
_cell_measurement_theta_min     2.51
_cell_measurement_theta_max     25.24
_cell_measurement_temperature     295(2)
_exptl_crystal_description     rectangular
_exptl_crystal_colour     colourless
_exptl_crystal_size_max     0.46
_exptl_crystal_size_mid     0.20
_exptl_crystal_size_min     0.16
_exptl_crystal_density_diffrn     1.349
_exptl_crystal_density_meas     ?
_exptl_crystal_density_method     'not measured'
_exptl_crystal_F_000     260
_exptl_absorpt_coefficient_mu     0.119
_exptl_absorpt_correction_type     'multi-scan'
_exptl_absorpt_process_details     '(AX-Scale; Bruker, 2008)'
_exptl_absorpt_correction_T_min     0.9475
_exptl_absorpt_correction_T_max     0.9813
_exptl_special_details
;
;
_diffrn_ambient_temperature     295(2)
_diffrn_radiation_type     MoK\a
_diffrn_radiation_wavelength     0.71073
_diffrn_radiation_source     'fine-focus sealed tube'
_diffrn_radiation_monochromator     graphite
_diffrn_measurement_device_type     'Bruker SMART CCD'
_diffrn_measurement_method     '\f and \w'
_diffrn_detector_area_resol_mean     ?
_diffrn_reflns_number     14665
_diffrn_reflns_av_R_equivalents     0.0260
_diffrn_reflns_av_sigmaI/netI     0.0163
_diffrn_reflns_theta_min     3.06
_diffrn_reflns_theta_max     30.00
_diffrn_reflns_theta_full     30.00
_diffrn_measured_fraction_theta_max     0.990
_diffrn_measured_fraction_theta_full     0.990
_diffrn_reflns_limit_h_min     -8
_diffrn_reflns_limit_h_max     8
_diffrn_reflns_limit_k_min     -16
_diffrn_reflns_limit_k_max     16
_diffrn_reflns_limit_l_min     -11
_diffrn_reflns_limit_l_max     11
_diffrn_standards_number     0
_diffrn_standards_interval_count     ?
_diffrn_standards_interval_time     ?
_diffrn_standards_decay_%     ?
_refine_special_details
;
Refinement of <i>F</i>^2^ against ALL reflections. The weighted <i>R</i>-factor
<i>wR</i> and goodness of fit <i>S</i> are based on <i>F</i>^2^, conventional
<i>R</i>-factors <i>R</i> are based on <i>F</i>, with <i>F</i> set to zero for
negative <i>F</i>^2^. The threshold expression of <i>F</i>^2^ >
\s(<i>F</i>^2^) is used only for calculating <i>R</i>-factors(gt) <i>etc</i>.
and is not relevant to the choice of reflections for refinement.
<i>R</i>-factors based on <i>F</i>^2^ are statistically about twice as large
as those based on <i>F</i>, and <i>R</i>- factors based on ALL data will be
even larger.
;
_reflns_number_total     1718
_reflns_number_gt     1107
_reflns_threshold_expression     I>2\s(I)
_refine_ls_structure_factor_coef     Fsqd
_refine_ls_matrix_type     full
_refine_ls_R_factor_all     0.0751
_refine_ls_R_factor_gt     0.0448
_refine_ls_wR_factor_gt     0.1263
_refine_ls_wR_factor_ref     0.1468
_refine_ls_goodness_of_fit_ref     1.019
_refine_ls_restrained_S_all     1.019
_refine_ls_number_reflns     1718
_refine_ls_number_parameters     74
_refine_ls_number_restraints     0
_refine_ls_hydrogen_treatment     constr
_refine_ls_weighting_scheme     calc
_refine_ls_weighting_details
         'calc w=1/[\s^2^(Fo^2^)+(0.0674P)^2^+0.1254P] where P=(Fo^2^+2Fc^2^)/3'
_atom_sites_solution_hydrogens     geom
_atom_sites_solution_primary     direct
_atom_sites_solution_secondary     difmap
_refine_ls_shift/su_max     0.000
_refine_ls_shift/su_mean     0.000
_refine_diff_density_max     0.374
_refine_diff_density_min     -0.186
_refine_ls_extinction_method     none
_refine_ls_extinction_coef     ?
loop_
    _atom_type_symbol
    _atom_type_description
    _atom_type_scat_dispersion_real
    _atom_type_scat_dispersion_imag
    _atom_type_scat_source
    'C' 'C' 0.0033 0.0016
                         'International Tables Vol C Tables 4.2.6.8 and 6.1.1.4'
    'H' 'H' 0.0000 0.0000
                         'International Tables Vol C Tables 4.2.6.8 and 6.1.1.4'
    'N' 'N' 0.0061 0.0033
                         'International Tables Vol C Tables 4.2.6.8 and 6.1.1.4'
    'O' 'O' 0.0106 0.0060
                         'International Tables Vol C Tables 4.2.6.8 and 6.1.1.4'
_computing_data_collection     'SMART-NT (Bruker, 1998)'
_computing_cell_refinement     'SAINT (Bruker, 2008)'
_computing_data_reduction     'SAINT (Bruker, 2008)'
_computing_structure_solution     'SHELXS97 (Sheldrick, 2008)'
_computing_structure_refinement     'SHELXL97 (Sheldrick, 2008)'
_computing_molecular_graphics
;
X-SEED (Barbour, 2001) and Mercury (Macrae <i>et al</i>., 2006)
;
_computing_publication_material     'publCIF (Westrip, 2009)'
loop_
    _atom_site_type_symbol
    _atom_site_label
    _atom_site_fract_x
    _atom_site_fract_y
    _atom_site_fract_z
    _atom_site_U_iso_or_equiv
    _atom_site_adp_type
    _atom_site_calc_flag
    _atom_site_refinement_flags
    _atom_site_occupancy
    _atom_site_disorder_assembly
    _atom_site_disorder_group
    C C1 0.7036(3) 0.01369(13) 0.31554(19) 0.0599(4) Uani d . 1 . .
    H H1A 0.5614 -0.0134 0.3351 0.072 Uiso calc R 1 . .
    H H1B 0.8020 -0.0243 0.3934 0.072 Uiso calc R 1 . .
    C C2 0.7584(3) -0.01708(14) 0.1427(2) 0.0593(4) Uani d . 1 . .
    H H2A 0.7644 -0.0999 0.1351 0.071 Uiso calc R 1 . .
    H H2B 0.9000 0.0117 0.1251 0.071 Uiso calc R 1 . .
    C C3 0.6095(2) 0.02648(14) 0.00229(18) 0.0540(4) Uani d . 1 . .
    H H3A 0.5955 0.1088 0.0126 0.065 Uiso calc R 1 . .
    H H3B 0.6737 0.0110 -0.1016 0.065 Uiso calc R 1 . .
    N N1 0.7138(2) 0.13945(11) 0.34353(15) 0.0544(4) Uani d . 1 . .
    H H1C 0.6044 0.1730 0.2893 0.082 Uiso calc R 1 . .
    H H1D 0.8350 0.1667 0.3072 0.082 Uiso calc R 1 . .
    H H1E 0.7082 0.1539 0.4508 0.082 Uiso calc R 1 . .
    N N2 0.2075(2) 0.23209(11) 0.22415(16) 0.0510(3) Uani d . 1 . .
    O O1 0.03639(19) 0.26482(12) 0.15889(16) 0.0710(4) Uani d . 1 . .
    O O2 0.2102(2) 0.15918(11) 0.33405(15) 0.0732(4) Uani d . 1 . .
    O O3 0.3767(2) 0.27276(12) 0.17480(16) 0.0714(4) Uani d . 1 . .
loop_
    _atom_site_aniso_label
    _atom_site_aniso_U_11
    _atom_site_aniso_U_22
    _atom_site_aniso_U_33
    _atom_site_aniso_U_12
    _atom_site_aniso_U_13
    _atom_site_aniso_U_23
    C1 0.0791(11) 0.0552(9) 0.0448(8) 0.0006(8) -0.0042(7) 0.0031(6)
    C2 0.0622(9) 0.0591(9) 0.0559(9) 0.0067(7) -0.0052(7) -0.0109(7)
    C3 0.0632(9) 0.0583(9) 0.0407(7) -0.0024(7) 0.0046(6) -0.0062(6)
    N1 0.0544(8) 0.0610(8) 0.0479(7) -0.0035(6) 0.0033(6) -0.0087(5)
    N2 0.0584(8) 0.0501(7) 0.0451(7) 0.0059(6) 0.0070(6) -0.0002(5)
    O1 0.0567(7) 0.0808(9) 0.0755(9) 0.0130(6) 0.0018(6) 0.0188(6)
    O2 0.0782(9) 0.0798(8) 0.0615(7) 0.0012(7) 0.0045(6) 0.0279(6)
    O3 0.0576(8) 0.0846(9) 0.0731(8) -0.0041(6) 0.0131(6) 0.0188(6)
_geom_special_details
;
All e.s.d.'s (except the e.s.d. in the dihedral angle between two l.s. planes)
are estimated using the full covariance matrix. The cell e.s.d.'s are taken
into account individually in the estimation of e.s.d.'s in distances, angles
and torsion angles; correlations between e.s.d.'s in cell parameters are only
used when they are defined by crystal symmetry. An approximate (isotropic)
treatment of cell e.s.d.'s is used for estimating e.s.d.'s involving l.s.
planes.
;
loop_
    _geom_bond_atom_site_label_1
    _geom_bond_atom_site_label_2
    _geom_bond_site_symmetry_2
    _geom_bond_distance
    _geom_bond_publ_flag
    C1 N1 . 1.487(2) ?
    C1 C2 . 1.505(2) ?
    C1 H1A . 0.9700 ?
    C1 H1B . 0.9700 ?
    C2 C3 . 1.527(2) ?
    C2 H2A . 0.9700 ?
    C2 H2B . 0.9700 ?
    C3 C3 3_655 1.510(3) ?
    C3 H3A . 0.9700 ?
    C3 H3B . 0.9700 ?
    N1 H1C . 0.8900 ?
    N1 H1D . 0.8900 ?
    N1 H1E . 0.8900 ?
    N2 O2 . 1.2330(16) ?
    N2 O1 . 1.2369(17) ?
    N2 O3 . 1.2504(17) ?
loop_
    _geom_angle_atom_site_label_1
    _geom_angle_atom_site_label_2
    _geom_angle_atom_site_label_3
    _geom_angle_site_symmetry_1
    _geom_angle_site_symmetry_3
    _geom_angle
    _geom_angle_publ_flag
    N1 C1 C2 . . 111.60(13) ?
    N1 C1 H1A . . 109.3 ?
    C2 C1 H1A . . 109.3 ?
    N1 C1 H1B . . 109.3 ?
    C2 C1 H1B . . 109.3 ?
    H1A C1 H1B . . 108.0 ?
    C1 C2 C3 . . 117.17(14) ?
    C1 C2 H2A . . 108.0 ?
    C3 C2 H2A . . 108.0 ?
    C1 C2 H2B . . 108.0 ?
    C3 C2 H2B . . 108.0 ?
    H2A C2 H2B . . 107.2 ?
    C3 C3 C2 3_655 . 114.07(17) ?
    C3 C3 H3A 3_655 . 108.7 ?
    C2 C3 H3A . . 108.7 ?
    C3 C3 H3B 3_655 . 108.7 ?
    C2 C3 H3B . . 108.7 ?
    H3A C3 H3B . . 107.6 ?
    C1 N1 H1C . . 109.5 ?
    C1 N1 H1D . . 109.5 ?
    H1C N1 H1D . . 109.5 ?
    C1 N1 H1E . . 109.5 ?
    H1C N1 H1E . . 109.5 ?
    H1D N1 H1E . . 109.5 ?
    O2 N2 O1 . . 120.27(14) ?
    O2 N2 O3 . . 120.85(14) ?
    O1 N2 O3 . . 118.86(13) ?
loop_
    _geom_torsion_atom_site_label_1
    _geom_torsion_atom_site_label_2
    _geom_torsion_atom_site_label_3
    _geom_torsion_atom_site_label_4
    _geom_torsion_site_symmetry_1
    _geom_torsion_site_symmetry_2
    _geom_torsion_site_symmetry_3
    _geom_torsion_site_symmetry_4
    _geom_torsion
    _geom_torsion_publ_flag
    N1 C1 C2 C3 . . . . -64.0(2) yes
    C1 C2 C3 C3 . . . 3_655 -67.1(2) yes
loop_
    _geom_hbond_atom_site_label_D
    _geom_hbond_atom_site_label_H
    _geom_hbond_atom_site_label_A
    _geom_hbond_site_symmetry_A
    _geom_hbond_distance_DH
    _geom_hbond_distance_HA
    _geom_hbond_distance_DA
    _geom_hbond_angle_DHA
    N1 H1C O2 . 0.89 2.53 3.1760(19) 130
    N1 H1C O3 . 0.89 2.04 2.9184(19) 171
    N1 H1D O1 1_655 0.89 2.13 2.9692(18) 158
    N1 H1D O2 1_655 0.89 2.36 3.1374(19) 146
    N1 H1E O1 4_666 0.89 2.26 3.0561(18) 149
    N1 H1E O3 4_666 0.89 2.23 3.0110(18) 146
data_global
_journal_date_recd_electronic     2009-04-02
_journal_date_accepted     2009-04-06
_journal_name_full     'Acta Crystallographica, Section E'
_journal_year     2009
_journal_volume     65
_journal_issue      5
_journal_page_first     o1008
_journal_page_last     o1008
_journal_paper_category     QO
_journal_coeditor_code     FJ2206
_publ_contact_author_name     'Charmaine van Blerk'
_publ_contact_author_address
;
University of Johannesburg
Department of Chemistry
P O Box 524
Auckland Park
Johannesburg
2006
South Africa
;
_publ_contact_author_email     cvanblerk@uj.ac.za
_publ_contact_author_fax     '+27115592819'
_publ_contact_author_phone     '+27115592360'
_publ_section_title
;
Hexane-1,6-diammonium dinitrate
;
loop_
    _publ_author_name
    _publ_author_footnote
    _publ_author_address
    'Blerk, Charmaine van' .
;
University of Johannesburg
Department of Chemistry
P O Box 524
Auckland Park
Johannesburg 2006
South Africa
;
    'Kruger, Gert J.' .
;
University of Johannesburg
Department of Chemistry
P O Box 524
Auckland Park
Johannesburg 2006
South Africa
;
