# Supplementary material for: Hexane-1,6-diammonium dinitrate
Source: Acta Crystallogr Sect E Struct Rep Online. 2009 Apr 8;65(Pt 5):o1008. doi: 10.1107/S1600536809012963 (PMC2977696; doi:10.1107/S1600536809012963)
Supplement: Supplementary file 2 [file e-65-o1008-Isup2.hkl]

#
# h,k,l, Fc-squared, Fo-squared, sigma(Fo-squared) and status flag
#
data_I
_shelx_title ' 7cvb8_a in P2(1)/n'
_shelx_refln_list_code          4
_shelx_F_calc_maximum       87.33
_exptl_crystal_F_000       260.00
_reflns_d_resolution_high  0.7108
 
loop_
 _symmetry_equiv_pos_as_xyz
 'x, y, z'
 '-x+1/2, y+1/2, -z+1/2'
 '-x, -y, -z'
 'x-1/2, -y-1/2, z-1/2'
 
_cell_length_a     6.2947
_cell_length_b    11.6783
_cell_length_c     8.1211
_cell_angle_alpha  90.000
_cell_angle_beta   92.840
_cell_angle_gamma  90.000
 
_shelx_F_squared_multiplier     1.000
 
loop_
 _refln_index_h
 _refln_index_k
 _refln_index_l
 _refln_F_squared_calc
 _refln_F_squared_meas
 _refln_F_squared_sigma
 _refln_observed_status
   2   0   0     3569.22     3119.38     39.29 o
   4   0   0      110.19      123.80      1.25 o
   6   0   0       12.41       11.52      0.50 o
   8   0   0        0.53        0.33      1.89 o
   1   1   0      497.70      480.94      2.85 o
   2   1   0      312.15      274.31      1.56 o
   3   1   0       24.83       23.61      0.24 o
   4   1   0       93.35       81.19      0.64 o
   5   1   0        1.16        0.65      0.18 o
   6   1   0      190.79      180.32      1.68 o
   7   1   0        0.78        0.04      0.44 o
   8   1   0        1.19        1.02      0.80 o
   0   2   0      647.25      750.99      5.84 o
   1   2   0       66.73       52.77      0.34 o
   2   2   0      242.80      260.10      1.96 o
   3   2   0      149.17      146.69      0.93 o
   4   2   0        0.38        0.07      0.11 o
   5   2   0        0.60        0.73      0.20 o
   6   2   0       11.01        9.27      0.37 o
   7   2   0        0.20       -0.45      0.45 o
   8   2   0        0.57        0.15      0.81 o
   1   3   0      273.56      293.91      1.71 o
   2   3   0      220.37      227.67      1.38 o
   3   3   0      299.92      297.91      1.90 o
   4   3   0       19.10       20.21      0.28 o
   5   3   0        0.32        0.32      0.20 o
   6   3   0       45.46       46.08      0.75 o
   7   3   0        0.52        0.31      0.49 o
   8   3   0        1.85        1.70      1.29 o
   0   4   0     3597.40     3590.62     28.39 o
   1   4   0       21.39       23.77      0.20 o
   2   4   0       74.34       85.95      0.58 o
   3   4   0       48.61       53.26      0.43 o
   4   4   0        6.88        4.98      0.18 o
   5   4   0        1.33        1.19      0.23 o
   6   4   0        1.02        0.67      0.31 o
   7   4   0        0.05        0.41      0.51 o
   8   4   0        1.53        1.50      0.87 o
   1   5   0        7.88       10.72      0.19 o
   2   5   0        8.09       10.47      0.17 o
   3   5   0       68.16       76.06      0.57 o
   4   5   0       46.92       46.23      0.50 o
   5   5   0        3.39        3.33      0.27 o
   6   5   0        2.94        2.03      0.36 o
   7   5   0        0.08       -0.30      0.61 o
   8   5   0        0.99        1.86      0.98 o
   0   6   0      209.47      243.77      2.20 o
   1   6   0        1.47        0.85      0.08 o
   2   6   0      522.84      532.21      3.21 o
   3   6   0      291.27      290.20      1.97 o
   4   6   0        9.87       10.87      0.29 o
   5   6   0        8.82        9.20      0.36 o
   6   6   0        3.32        3.38      0.41 o
   7   6   0        0.10       -0.28      0.54 o
   8   6   0        0.01        0.31      0.94 o
   1   7   0       27.69       34.19      0.31 o
   2   7   0       52.49       51.44      0.44 o
   3   7   0      134.89      129.57      1.06 o
   4   7   0        4.18        2.17      0.26 o
   5   7   0        1.53        0.95      0.31 o
   6   7   0        9.92       11.21      0.56 o
   7   7   0        0.26        0.72      0.59 o
   8   7   0        0.65       -1.07      1.07 o
   0   8   0      681.27      709.96      5.89 o
   1   8   0        1.07        2.04      0.14 o
   2   8   0       53.28       49.93      0.51 o
   3   8   0        7.21        7.95      0.28 o
   4   8   0       21.15       23.86      0.48 o
   5   8   0        3.07        3.46      0.39 o
   6   8   0        0.58        0.58      0.44 o
   7   8   0        0.06       -0.23      1.03 o
   1   9   0        1.04        1.28      0.18 o
   2   9   0       65.77       62.19      0.66 o
   3   9   0        9.73       11.71      0.34 o
   4   9   0       15.41       15.10      0.49 o
   5   9   0        1.00        1.91      0.42 o
   6   9   0        9.57       10.03      0.70 o
   7   9   0        0.08       -0.75      0.75 o
   0  10   0       39.10       36.78      0.75 o
   1  10   0       20.68       17.23      0.38 o
   2  10   0        1.17        0.95      0.22 o
   3  10   0       29.61       31.69      0.54 o
   4  10   0        3.16        2.98      0.38 o
   5  10   0        0.42        0.61      0.45 o
   6  10   0        0.04       -0.51      0.57 o
   7  10   0        0.02       -0.24      1.19 o
   1  11   0        0.03       -0.24      0.24 o
   2  11   0        2.04        2.03      0.28 o
   3  11   0        8.41        8.46      0.38 o
   4  11   0        0.46        0.82      0.44 o
   5  11   0        0.01        0.32      0.51 o
   6  11   0        1.48        2.54      0.76 o
   0  12   0        7.24        7.77      0.53 o
   1  12   0        0.96        0.96      0.30 o
   2  12   0        2.14        2.82      0.46 o
   3  12   0        0.17        0.42      0.34 o
   4  12   0        3.00        2.87      0.43 o
   5  12   0        1.55        1.91      0.67 o
   6  12   0        0.06       -0.37      1.09 o
   1  13   0        0.75        0.91      0.37 o
   2  13   0        3.22        3.02      0.40 o
   3  13   0        5.46        6.55      0.48 o
   4  13   0        0.03        0.40      0.49 o
   5  13   0        0.00       -0.31      0.68 o
   0  14   0        1.08        0.74      0.60 o
   1  14   0        2.09        0.93      0.63 o
   2  14   0        2.89        3.11      0.46 o
   3  14   0        9.66       10.03      0.56 o
   4  14   0        0.17        0.09      0.62 o
   1  15   0        0.03        0.75      0.49 o
   2  15   0        1.76        2.34      0.60 o
   3  15   0        2.29        2.49      0.70 o
   0  16   0        1.50        1.56      1.03 o
   1  16   0        2.67        2.42      0.65 o
   2  16   0        0.07       -0.11      1.01 o
  -7   0   1        0.29        0.35      0.60 o
  -5   0   1       57.70       49.27      0.83 o
  -3   0   1      980.46     1025.38      8.40 o
  -1   0   1        0.21        2.49      0.18 o
   1   0   1      135.09      187.70      1.93 o
   3   0   1       45.37       58.30      0.78 o
   5   0   1      111.43       97.96      1.24 o
   7   0   1       15.03       15.22      1.56 o
  -8   1   1        0.04       -0.31      0.58 o
  -7   1   1        8.99       10.13      0.55 o
  -6   1   1        0.51        1.52      0.26 o
  -5   1   1       74.88       75.14      0.88 o
  -4   1   1      231.72      237.57      1.67 o
  -3   1   1       13.10       15.35      0.18 o
  -2   1   1      574.14      588.96      3.42 o
  -1   1   1       34.71       29.57      0.22 o
   0   1   1       80.42       82.89      0.50 o
   1   1   1      748.26      739.24      4.13 o
   2   1   1       45.14       36.43      0.28 o
   3   1   1      173.35      194.44      1.31 o
   4   1   1       15.74       22.68      0.32 o
   5   1   1      136.06      134.71      1.12 o
   6   1   1       29.51       28.83      0.53 o
   7   1   1        2.30        2.45      0.57 o
   8   1   1        5.28        6.75      0.93 o
  -8   2   1        2.12        2.27      0.70 o
  -7   2   1        0.02        0.05      0.45 o
  -6   2   1       16.00       15.58      0.43 o
  -5   2   1       20.59       20.66      0.41 o
  -4   2   1        1.28        3.97      0.19 o
  -3   2   1       15.50       21.19      0.23 o
  -2   2   1      765.80      791.22      4.83 o
  -1   2   1     7626.30     6888.18     45.20 o
   0   2   1     1354.45     1324.57      7.13 o
   1   2   1     3253.63     3098.38     20.63 o
   2   2   1      906.17      904.14      5.17 o
   3   2   1      123.52      142.78      0.99 o
   4   2   1      178.07      180.14      1.23 o
   5   2   1       43.26       44.92      0.56 o
   6   2   1       13.17       13.86      0.43 o
   7   2   1        0.02       -0.16      0.47 o
   8   2   1        0.11        1.17      0.84 o
  -8   3   1        5.80        8.74      0.87 o
  -7   3   1       10.43       10.12      0.54 o
  -6   3   1       18.11       17.34      0.47 o
  -5   3   1      124.36      120.41      1.25 o
  -4   3   1      112.80      110.54      0.87 o
  -3   3   1      115.84      107.16      0.81 o
  -2   3   1      870.64      902.43      5.25 o
  -1   3   1        3.59        5.28      0.10 o
   0   3   1     2284.66     2254.75     12.31 o
   1   3   1      340.97      359.36      1.91 o
   2   3   1        2.60        4.23      0.10 o
   3   3   1      371.24      396.51      2.41 o
   4   3   1       85.16       77.73      0.64 o
   5   3   1       89.17       86.39      0.84 o
   6   3   1        0.68       -0.03      0.30 o
   7   3   1        7.72        8.82      0.70 o
   8   3   1        0.49        0.96      0.83 o
  -8   4   1        0.95        0.13      0.72 o
  -7   4   1        0.09       -0.48      0.48 o
  -6   4   1        0.43        0.26      0.30 o
  -5   4   1       25.44       23.87      0.47 o
  -4   4   1       60.78       59.59      0.61 o
  -3   4   1      353.88      350.19      2.23 o
  -2   4   1      203.77      212.95      1.43 o
  -1   4   1      112.51       95.11      0.63 o
   0   4   1      235.94      223.32      1.41 o
   1   4   1       89.94       75.47      0.49 o
   2   4   1      801.63      822.09      4.63 o
   3   4   1        4.66        6.32      0.15 o
   4   4   1       45.79       44.70      0.45 o
   5   4   1       20.03       19.10      0.45 o
   6   4   1        2.50        1.96      0.35 o
   7   4   1        3.17        3.28      0.60 o
   8   4   1        0.01       -0.71      0.81 o
  -8   5   1        0.01       -0.01      0.77 o
  -7   5   1        7.05        8.45      0.57 o
  -6   5   1        4.95        4.37      0.38 o
  -5   5   1       10.26        9.45      0.34 o
  -4   5   1       33.24       30.86      0.43 o
  -3   5   1       71.08       68.46      0.58 o
  -2   5   1       44.43       52.48      0.46 o
  -1   5   1        1.61        0.88      0.09 o
   0   5   1        0.07        0.54      0.08 o
   1   5   1       94.35       94.80      0.64 o
   2   5   1      166.00      164.50      1.00 o
   3   5   1       34.54       32.39      0.33 o
   4   5   1       39.54       42.91      0.49 o
   5   5   1       46.75       45.04      0.67 o
   6   5   1        0.40        0.24      0.36 o
   7   5   1        0.48        0.60      0.58 o
   8   5   1        1.25        0.51      0.79 o
  -8   6   1        0.03        1.17      0.90 o
  -7   6   1        0.14       -0.03      0.50 o
  -6   6   1        6.90        7.67      0.50 o
  -5   6   1       10.81       11.47      0.38 o
  -4   6   1        4.16        5.02      0.24 o
  -3   6   1        7.01        6.52      0.19 o
  -2   6   1       65.11       68.57      0.60 o
  -1   6   1      662.31      711.41      4.47 o
   0   6   1      320.80      292.44      2.01 o
   1   6   1      258.08      261.01      1.65 o
   2   6   1       60.15       59.41      0.46 o
   3   6   1        7.55        9.18      0.20 o
   4   6   1        6.01        5.97      0.24 o
   5   6   1        6.54        5.97      0.33 o
   6   6   1        0.17        0.33      0.41 o
   7   6   1        0.00        0.81      0.60 o
   8   6   1        2.61        1.47      1.13 o
  -8   7   1        0.38       -0.62      0.94 o
  -7   7   1        0.30       -0.40      0.52 o
  -6   7   1        7.99        8.08      0.53 o
  -5   7   1       13.77       13.83      0.46 o
  -4   7   1       17.64       15.92      0.41 o
  -3   7   1        6.90        6.10      0.23 o
  -2   7   1       53.69       55.33      0.49 o
  -1   7   1       14.95       11.05      0.20 o
   0   7   1        0.06       -0.03      0.11 o
   1   7   1      113.97      117.57      0.82 o
   2   7   1       45.61       46.55      0.41 o
   3   7   1       55.37       58.75      0.55 o
   4   7   1        4.55        3.25      0.25 o
   5   7   1        9.95        9.23      0.43 o
   6   7   1       18.32       16.47      0.72 o
   7   7   1        0.74        0.36      0.59 o
  -7   8   1        0.19       -0.90      0.90 o
  -6   8   1        2.36        2.59      0.48 o
  -5   8   1        7.81        7.40      0.43 o
  -4   8   1       39.05       34.84      0.58 o
  -3   8   1       29.02       30.92      0.45 o
  -2   8   1        0.43        0.64      0.16 o
  -1   8   1        2.43        4.53      0.17 o
   0   8   1      184.88      192.84      1.38 o
   1   8   1       35.68       33.44      0.36 o
   2   8   1        0.10        0.05      0.16 o
   3   8   1       28.50       28.23      0.45 o
   4   8   1       10.05        9.98      0.36 o
   5   8   1       13.96       12.75      0.50 o
   6   8   1        0.81        0.67      0.49 o
   7   8   1        2.36        2.51      0.79 o
  -7   9   1        0.00       -0.20      0.76 o
  -6   9   1        1.42        1.22      0.51 o
  -5   9   1        3.56        3.70      0.43 o
  -4   9   1        1.65        1.20      0.29 o
  -3   9   1       55.86       52.64      0.67 o
  -2   9   1        0.76        0.62      0.20 o
  -1   9   1        3.60        3.80      0.20 o
   0   9   1        1.62        1.89      0.18 o
   1   9   1       21.99       20.85      0.36 o
   2   9   1       49.91       52.21      0.63 o
   3   9   1        2.13        3.24      0.29 o
   4   9   1       16.42       16.86      0.52 o
   5   9   1        4.27        4.67      0.54 o
   6   9   1        0.42       -0.22      0.74 o
   7   9   1        1.15        0.59      1.00 o
  -7  10   1        0.03        1.09      1.13 o
  -6  10   1        4.79        6.28      0.78 o
  -5  10   1        2.92        2.04      0.44 o
  -4  10   1        1.48        2.10      0.38 o
  -3  10   1        0.24        0.27      0.25 o
  -2  10   1       58.19       62.02      0.73 o
  -1  10   1       31.11       35.24      0.52 o
   0  10   1        2.14        1.73      0.20 o
   1  10   1       20.68       22.29      0.38 o
   2  10   1        1.67        1.47      0.22 o
   3  10   1        8.33        8.84      0.36 o
   4  10   1        1.83        3.22      0.41 o
   5  10   1        0.45        0.35      0.50 o
   6  10   1        0.60        0.28      0.68 o
  -6  11   1        0.38        0.71      0.68 o
  -5  11   1        7.08        8.83      0.57 o
  -4  11   1       13.39       15.64      0.55 o
  -3  11   1       27.17       24.62      0.57 o
  -2  11   1        9.37       10.13      0.36 o
  -1  11   1        7.54        6.89      0.32 o
   0  11   1        5.92        5.52      0.35 o
   1  11   1        1.24        1.88      0.26 o
   2  11   1        5.49        6.22      0.32 o
   3  11   1        4.30        4.28      0.34 o
   4  11   1        5.86        4.80      0.45 o
   5  11   1        1.32        1.37      0.58 o
   6  11   1        0.05        1.28      0.75 o
  -6  12   1        0.05       -0.84      0.84 o
  -5  12   1        0.19        0.68      0.53 o
  -4  12   1        8.58        7.47      0.63 o
  -3  12   1        0.35        0.50      0.36 o
  -2  12   1       12.50       14.39      0.51 o
  -1  12   1        3.42        2.63      0.34 o
   0  12   1        5.22        5.12      0.34 o
   1  12   1        0.05       -0.18      0.29 o
   2  12   1       39.24       44.02      0.72 o
   3  12   1        1.55        1.50      0.39 o
   4  12   1        2.76        3.51      0.56 o
   5  12   1        0.82        2.36      0.72 o
  -5  13   1        0.07       -0.60      0.60 o
  -4  13   1        3.30        3.83      0.53 o
  -3  13   1        1.57        1.77      0.41 o
  -2  13   1        3.37        2.54      0.42 o
  -1  13   1        0.87        0.26      0.36 o
   0  13   1        5.63        6.36      0.45 o
   1  13   1        0.03       -0.12      0.37 o
   2  13   1        5.73        6.38      0.47 o
   3  13   1        0.64        0.16      0.42 o
   4  13   1        7.73        8.04      0.64 o
   5  13   1        0.55        0.06      0.69 o
  -4  14   1        0.06        0.41      0.63 o
  -3  14   1        0.00        0.14      0.48 o
  -2  14   1        7.11        9.20      0.89 o
  -1  14   1        0.05        0.54      0.44 o
   0  14   1        1.09        1.43      0.43 o
   1  14   1        2.45        3.11      0.45 o
   2  14   1        1.68        1.60      0.45 o
   3  14   1        3.16        2.61      0.54 o
   4  14   1        0.07       -0.66      0.66 o
  -3  15   1        1.97        3.96      0.69 o
  -2  15   1        0.01        0.25      0.53 o
  -1  15   1        1.24        0.92      0.53 o
   0  15   1        0.44        0.53      0.47 o
   1  15   1        0.09        0.09      0.49 o
   2  15   1        0.81        0.29      0.52 o
   3  15   1        0.19        0.62      0.75 o
  -1  16   1        0.01       -0.83      0.83 o
   0  16   1        0.04       -0.08      0.63 o
   1  16   1        1.67        1.20      0.68 o
  -8   0   2       12.68       14.14      1.23 o
  -6   0   2        0.42        0.01      0.50 o
  -4   0   2       53.27       55.53      0.67 o
  -2   0   2        0.22        0.43      0.11 o
   0   0   2     4243.07     3952.30     35.18 o
   2   0   2     2963.73     2926.23     22.91 o
   4   0   2      769.82      763.15      7.11 o
   6   0   2        0.15       -0.33      0.39 o
   8   0   2        3.56        2.81      1.05 o
  -8   1   2        0.01       -0.60      0.60 o
  -7   1   2        0.73        0.69      0.50 o
  -6   1   2       83.30       85.06      1.03 o
  -5   1   2        4.60        3.75      0.24 o
  -4   1   2      247.97      249.36      1.63 o
  -3   1   2       24.21       21.01      0.25 o
  -2   1   2     1486.02     1497.78      8.57 o
  -1   1   2      167.79      188.45      1.05 o
   0   1   2       58.40       72.25      0.45 o
   1   1   2       90.06       81.10      0.51 o
   2   1   2     1017.46     1106.45      6.97 o
   3   1   2        8.04        6.90      0.15 o
   4   1   2        0.01       -0.12      0.15 o
   5   1   2       47.83       45.68      0.59 o
   6   1   2       33.37       34.89      0.62 o
   7   1   2        5.27        5.91      0.50 o
   8   1   2        1.54        1.78      0.79 o
  -8   2   2        0.01        0.37      0.60 o
  -7   2   2        0.43        1.18      0.56 o
  -6   2   2       50.99       47.82      0.75 o
  -5   2   2        0.45        0.69      0.21 o
  -4   2   2       81.88       79.57      0.60 o
  -3   2   2       48.19       49.16      0.42 o
  -2   2   2        3.47        7.10      0.13 o
  -1   2   2       50.42       50.09      0.34 o
   0   2   2     2350.41     2303.26     12.98 o
   1   2   2       32.68       37.74      0.27 o
   2   2   2        1.45        2.01      0.08 o
   3   2   2        1.89        3.15      0.11 o
   4   2   2        4.62        3.86      0.19 o
   5   2   2        0.12       -0.17      0.21 o
   6   2   2       27.91       27.18      0.64 o
   7   2   2        0.03        0.42      0.56 o
   8   2   2        0.91        1.03      0.90 o
  -8   3   2        0.08       -0.50      0.63 o
  -7   3   2        0.87        0.11      0.48 o
  -6   3   2        7.54        6.69      0.36 o
  -5   3   2        5.00        5.30      0.39 o
  -4   3   2       14.32       12.62      0.26 o
  -3   3   2        1.12        0.95      0.12 o
  -2   3   2        0.13        0.06      0.07 o
  -1   3   2        8.58       14.18      0.15 o
   0   3   2     2949.03     2949.53     16.11 o
   1   3   2       37.07       45.92      0.32 o
   2   3   2       53.42       45.55      0.35 o
   3   3   2      174.88      177.69      1.19 o
   4   3   2       11.25       11.07      0.25 o
   5   3   2       49.61       51.89      0.80 o
   6   3   2        9.12        9.14      0.42 o
   7   3   2        4.08        4.44      0.80 o
   8   3   2        0.30       -0.85      0.87 o
  -8   4   2        0.08       -0.65      0.65 o
  -7   4   2        4.76        5.51      0.53 o
  -6   4   2       30.78       31.57      0.65 o
  -5   4   2        2.23        1.34      0.24 o
  -4   4   2       20.06       18.35      0.32 o
  -3   4   2      178.80      183.92      1.29 o
  -2   4   2        2.25        2.15      0.12 o
  -1   4   2        7.91        5.84      0.12 o
   0   4   2      271.45      293.40      1.63 o
   1   4   2        0.96        0.33      0.07 o
   2   4   2        9.77        7.32      0.14 o
   3   4   2       88.92       89.85      0.66 o
   4   4   2        7.33        8.02      0.22 o
   5   4   2        6.86        8.41      0.32 o
   6   4   2       37.75       34.34      0.76 o
   7   4   2        0.23        0.45      0.61 o
   8   4   2        0.04        0.16      0.76 o
  -8   5   2        0.09       -0.07      0.68 o
  -7   5   2        0.92        0.55      0.50 o
  -6   5   2       14.96       16.95      0.66 o
  -5   5   2        0.72        1.38      0.26 o
  -4   5   2        1.45        1.71      0.18 o
  -3   5   2       31.50       37.22      0.40 o
  -2   5   2      120.16      115.48      0.85 o
  -1   5   2      195.61      206.16      1.34 o
   0   5   2     1590.56     1641.43      9.10 o
   1   5   2       29.61       32.22      0.29 o
   2   5   2        8.48        8.54      0.17 o
   3   5   2       47.52       46.74      0.41 o
   4   5   2       12.08       12.92      0.30 o
   5   5   2       19.70       18.26      0.49 o
   6   5   2        4.52        6.29      0.50 o
   7   5   2        1.79        2.43      0.64 o
   8   5   2        0.67       -0.67      0.92 o
  -8   6   2        0.84        0.73      0.73 o
  -7   6   2        0.53       -0.25      0.51 o
  -6   6   2       40.90       38.17      0.87 o
  -5   6   2        2.01        2.70      0.28 o
  -4   6   2        5.42        5.23      0.25 o
  -3   6   2       61.22       57.19      0.55 o
  -2   6   2        3.76        1.26      0.12 o
  -1   6   2       12.89        8.92      0.20 o
   0   6   2       17.92       17.93      0.23 o
   1   6   2        9.41        8.48      0.17 o
   2   6   2      163.05      167.88      1.04 o
   3   6   2        3.45        2.89      0.15 o
   4   6   2       50.28       47.45      0.54 o
   5   6   2        3.14        3.42      0.37 o
   6   6   2       32.50       30.12      0.95 o
   7   6   2        3.51        3.31      0.69 o
   8   6   2        0.01       -1.15      1.15 o
  -7   7   2        0.00       -0.07      0.53 o
  -6   7   2        0.02        0.22      0.44 o
  -5   7   2        2.47        2.35      0.31 o
  -4   7   2       13.26       13.10      0.36 o
  -3   7   2        1.16        1.09      0.18 o
  -2   7   2        0.05        0.44      0.16 o
  -1   7   2       33.97       32.42      0.36 o
   0   7   2      444.44      447.70      2.94 o
   1   7   2       16.40       18.69      0.25 o
   2   7   2       49.75       47.42      0.42 o
   3   7   2       89.42       93.34      0.70 o
   4   7   2        7.28        6.83      0.28 o
   5   7   2        5.65        4.32      0.45 o
   6   7   2        0.29        0.79      0.53 o
   7   7   2        2.06        1.85      0.88 o
  -7   8   2        3.95        3.08      0.60 o
  -6   8   2        0.01       -0.46      0.46 o
  -5   8   2        0.40        0.80      0.35 o
  -4   8   2        0.03       -0.03      0.25 o
  -3   8   2      103.41      104.29      1.03 o
  -2   8   2        3.91        4.97      0.21 o
  -1   8   2        2.50        2.17      0.15 o
   0   8   2       80.78       83.39      0.67 o
   1   8   2        0.72        1.41      0.14 o
   2   8   2       62.51       57.32      0.55 o
   3   8   2       10.40       11.36      0.36 o
   4   8   2       41.27       44.52      0.89 o
   5   8   2        1.55        1.24      0.40 o
   6   8   2        0.01        0.99      0.52 o
   7   8   2        0.22        1.54      0.87 o
  -7   9   2        0.21        0.59      0.69 o
  -6   9   2       14.36       17.64      0.73 o
  -5   9   2        0.00       -0.46      0.46 o
  -4   9   2       41.42       41.93      0.70 o
  -3   9   2        3.84        2.93      0.25 o
  -2   9   2       81.23       81.59      0.86 o
  -1   9   2        0.11       -0.06      0.19 o
   0   9   2       21.18       19.54      0.36 o
   1   9   2        3.64        3.57      0.20 o
   2   9   2       91.59       89.09      0.86 o
   3   9   2       49.34       48.16      0.64 o
   4   9   2        0.92        1.22      0.34 o
   5   9   2        0.71        0.35      0.47 o
   6   9   2        2.16        2.22      0.58 o
   7   9   2        0.12       -0.95      0.95 o
  -6  10   2        0.10        0.71      0.71 o
  -5  10   2        1.40        0.74      0.51 o
  -4  10   2        0.11       -0.25      0.35 o
  -3  10   2       31.23       32.51      0.55 o
  -2  10   2        1.73        0.87      0.23 o
  -1  10   2       10.12        9.71      0.31 o
   0  10   2        9.34       10.03      0.28 o
   1  10   2        0.84        1.53      0.22 o
   2  10   2        5.59        6.76      0.29 o
   3  10   2       21.81       20.72      0.50 o
   4  10   2        5.81        6.72      0.48 o
   5  10   2        2.46        1.36      0.52 o
   6  10   2        0.04       -0.66      0.66 o
  -6  11   2        0.42        0.01      0.68 o
  -5  11   2        0.03        0.00      0.46 o
  -4  11   2        2.79        2.44      0.41 o
  -3  11   2        0.75        0.50      0.32 o
  -2  11   2        4.96        5.20      0.32 o
  -1  11   2        0.18        0.35      0.26 o
   0  11   2        5.97        5.55      0.31 o
   1  11   2       10.06       10.21      0.35 o
   2  11   2        8.05        9.48      0.39 o
   3  11   2       42.95       43.87      0.69 o
   4  11   2        2.30        1.46      0.63 o
   5  11   2        1.04        0.04      0.59 o
   6  11   2        0.01       -0.68      1.00 o
  -5  12   2        0.04       -0.52      0.52 o
  -4  12   2        0.18       -0.03      0.44 o
  -3  12   2       22.97       24.79      0.70 o
  -2  12   2        0.03        0.20      0.35 o
  -1  12   2        0.78        1.06      0.34 o
   0  12   2        4.02        5.37      0.36 o
   1  12   2        1.31        1.29      0.31 o
   2  12   2        1.77        2.31      0.34 o
   3  12   2        2.34        2.30      0.50 o
   4  12   2        1.14        1.25      0.48 o
   5  12   2        0.01       -0.25      0.74 o
  -5  13   2        1.06        0.85      0.76 o
  -4  13   2        0.61        0.26      0.55 o
  -3  13   2        0.00       -0.40      0.40 o
  -2  13   2        1.10        0.45      0.48 o
  -1  13   2        0.00        0.02      0.38 o
   0  13   2        1.39        0.15      0.40 o
   1  13   2        0.42        0.22      0.38 o
   2  13   2        5.45        4.30      0.59 o
   3  13   2        4.69        5.06      0.56 o
   4  13   2        0.09       -0.63      0.63 o
   5  13   2        0.22       -0.70      0.70 o
  -4  14   2        1.63        1.68      0.66 o
  -3  14   2        2.02        2.09      0.57 o
  -2  14   2        0.09        0.43      0.48 o
  -1  14   2        1.83        2.20      0.54 o
   0  14   2        4.08        4.15      0.50 o
   1  14   2        2.75        3.32      0.52 o
   2  14   2        1.32        1.90      0.53 o
   3  14   2        0.02       -0.29      0.57 o
   4  14   2        0.06        0.12      0.69 o
  -3  15   2        1.95        1.22      0.78 o
  -2  15   2        2.46        2.33      0.73 o
  -1  15   2        3.94        4.25      0.61 o
   0  15   2        3.76        4.22      0.55 o
   1  15   2        0.09       -0.01      0.75 o
   2  15   2        1.91        1.98      0.55 o
   3  15   2        1.27        1.46      0.85 o
  -1  16   2        0.54        0.26      1.05 o
   0  16   2        0.01       -0.77      0.79 o
   1  16   2        1.74        0.25      0.80 o
  -7   0   3       18.73       17.03      0.90 o
  -5   0   3       66.31       60.71      0.97 o
  -3   0   3        5.11        3.81      0.27 o
  -1   0   3     1924.21     1871.53     15.65 o
   1   0   3        3.66        3.41      0.18 o
   3   0   3      166.80      168.25      1.61 o
   5   0   3       18.76       16.69      0.78 o
   7   0   3        5.40        5.25      1.11 o
  -8   1   3        0.06        0.75      0.69 o
  -7   1   3        2.94        3.20      0.77 o
  -6   1   3        0.28       -0.30      0.30 o
  -5   1   3        8.36       10.83      0.33 o
  -4   1   3        2.40        2.65      0.15 o
  -3   1   3      411.38      401.88      2.40 o
  -2   1   3      151.69      161.89      0.96 o
  -1   1   3      681.10      710.63      4.21 o
   0   1   3     1596.92     1551.46      8.71 o
   1   1   3      551.51      550.63      3.39 o
   2   1   3        6.07        6.72      0.13 o
   3   1   3       25.39       26.11      0.30 o
   4   1   3       31.45       31.72      0.51 o
   5   1   3       33.05       32.32      0.57 o
   6   1   3        1.36        1.33      0.44 o
   7   1   3        1.08        1.41      0.48 o
   8   1   3        0.69        1.16      0.86 o
  -8   2   3        2.46        1.77      0.63 o
  -7   2   3        0.10        0.05      0.48 o
  -6   2   3       23.38       23.28      0.81 o
  -5   2   3       26.82       23.57      0.45 o
  -4   2   3       31.94       34.17      0.38 o
  -3   2   3      268.48      261.70      1.60 o
  -2   2   3      101.63      103.91      0.65 o
  -1   2   3        0.06        0.00      0.06 o
   0   2   3        2.28        0.33      0.05 o
   1   2   3      294.52      254.00      1.43 o
   2   2   3      169.07      183.46      1.08 o
   3   2   3      503.93      519.63      3.24 o
   4   2   3       37.73       37.60      0.54 o
   5   2   3       36.31       31.95      0.60 o
   6   2   3       16.65       16.94      0.82 o
   7   2   3        0.76        0.23      0.47 o
   8   2   3        1.22        0.35      1.06 o
  -8   3   3        0.00       -0.63      0.63 o
  -7   3   3        5.65        7.56      0.64 o
  -6   3   3        0.12        0.43      0.30 o
  -5   3   3        6.94        7.21      0.30 o
  -4   3   3       38.96       43.87      0.46 o
  -3   3   3      228.93      245.32      1.61 o
  -2   3   3      226.72      253.86      1.55 o
  -1   3   3       41.03       41.33      0.32 o
   0   3   3      711.46      787.72      4.27 o
   1   3   3        7.91        4.68      0.11 o
   2   3   3      264.64      280.33      1.63 o
   3   3   3       40.96       37.73      0.35 o
   4   3   3       87.68       85.63      0.91 o
   5   3   3        4.87        5.68      0.33 o
   6   3   3        6.04        5.55      0.48 o
   7   3   3        0.57        0.57      0.50 o
   8   3   3        0.14        0.81      0.89 o
  -8   4   3        0.11        0.05      0.67 o
  -7   4   3        3.62        3.66      0.59 o
  -6   4   3       21.64       19.90      0.63 o
  -5   4   3       26.45       25.54      0.63 o
  -4   4   3        1.75        0.90      0.17 o
  -3   4   3        0.01        0.11      0.11 o
  -2   4   3       23.02       19.05      0.24 o
  -1   4   3      367.41      355.80      2.06 o
   0   4   3        4.07        4.11      0.11 o
   1   4   3       47.53       48.53      0.36 o
   2   4   3       23.37       23.41      0.26 o
   3   4   3       24.21       24.66      0.30 o
   4   4   3        1.01        1.58      0.20 o
   5   4   3       12.91       13.56      0.50 o
   6   4   3       10.91       10.31      0.58 o
   7   4   3        0.18       -0.29      0.58 o
   8   4   3        0.19       -0.88      0.88 o
  -8   5   3        0.49        0.55      0.73 o
  -7   5   3        0.00       -0.07      0.77 o
  -6   5   3        0.30        0.34      0.41 o
  -5   5   3        0.00        0.07      0.25 o
  -4   5   3        9.24        8.96      0.27 o
  -3   5   3       54.14       50.49      0.50 o
  -2   5   3        0.10       -0.03      0.10 o
  -1   5   3      479.75      470.66      2.70 o
   0   5   3      260.49      262.63      1.63 o
   1   5   3      361.69      366.14      2.14 o
   2   5   3      107.75      104.26      0.71 o
   3   5   3        1.96        2.60      0.15 o
   4   5   3       65.40       70.62      0.73 o
   5   5   3        7.65        7.98      0.44 o
   6   5   3        3.29        4.11      0.52 o
   7   5   3        0.75        0.25      0.67 o
  -8   6   3        0.12        0.30      0.96 o
  -7   6   3        0.01        0.02      0.60 o
  -6   6   3        0.54        1.48      0.44 o
  -5   6   3       11.04       10.88      0.40 o
  -4   6   3       71.32       69.63      0.78 o
  -3   6   3       12.17       13.31      0.32 o
  -2   6   3       60.05       65.12      0.56 o
  -1   6   3       22.26       21.50      0.25 o
   0   6   3       27.73       24.49      0.28 o
   1   6   3       19.82       18.40      0.23 o
   2   6   3       12.13       12.61      0.23 o
   3   6   3       74.08       73.48      0.61 o
   4   6   3       11.35       12.48      0.44 o
   5   6   3       11.60       10.12      0.51 o
   6   6   3        0.21        0.61      0.53 o
   7   6   3        0.05       -0.55      0.66 o
  -7   7   3        4.74        5.89      0.63 o
  -6   7   3        0.54        0.85      0.46 o
  -5   7   3        0.62        0.35      0.32 o
  -4   7   3        6.03        5.07      0.28 o
  -3   7   3       17.45       19.23      0.40 o
  -2   7   3      101.78       96.28      0.83 o
  -1   7   3        3.31        3.90      0.17 o
   0   7   3       56.41       62.14      0.53 o
   1   7   3        9.14        9.02      0.19 o
   2   7   3      183.20      185.75      1.24 o
   3   7   3        8.72        9.92      0.23 o
   4   7   3       12.81       12.69      0.40 o
   5   7   3        5.81        5.80      0.44 o
   6   7   3        0.12       -0.41      0.65 o
   7   7   3        0.41        0.37      0.83 o
  -7   8   3        3.17        2.90      0.68 o
  -6   8   3        0.32       -0.49      0.49 o
  -5   8   3       27.40       28.26      0.71 o
  -4   8   3       42.77       42.77      0.68 o
  -3   8   3       29.26       26.88      0.45 o
  -2   8   3      149.11      142.34      1.15 o
  -1   8   3      108.31      107.61      0.97 o
   0   8   3        0.64        0.90      0.15 o
   1   8   3        0.02       -0.03      0.14 o
   2   8   3       69.26       70.59      0.72 o
   3   8   3        2.20        1.82      0.23 o
   4   8   3       26.30       23.60      0.61 o
   5   8   3        9.52       10.69      0.59 o
   6   8   3        0.07        1.18      0.63 o
   7   8   3        0.75       -0.31      0.94 o
  -7   9   3        0.03        1.40      0.94 o
  -6   9   3        0.85        0.33      0.51 o
  -5   9   3        0.83        0.35      0.40 o
  -4   9   3        0.22        0.00      0.29 o
  -3   9   3        1.24        0.74      0.25 o
  -2   9   3        8.74       10.49      0.32 o
  -1   9   3       99.73       96.00      0.99 o
   0   9   3        1.99        2.04      0.20 o
   1   9   3      108.20      114.45      0.93 o
   2   9   3       67.53       69.32      0.71 o
   3   9   3       12.08        9.87      0.38 o
   4   9   3       21.44       20.70      0.66 o
   5   9   3        6.84        5.04      0.59 o
   6   9   3        1.65        1.03      0.81 o
  -6  10   3        0.50       -0.65      0.65 o
  -5  10   3        0.21        0.94      0.45 o
  -4  10   3        9.28        7.53      0.44 o
  -3  10   3        0.04        0.52      0.28 o
  -2  10   3        5.78        6.17      0.31 o
  -1  10   3        3.06        3.47      0.27 o
   0  10   3       15.26       11.46      0.33 o
   1  10   3        0.38        0.93      0.22 o
   2  10   3       24.93       24.85      0.46 o
   3  10   3       11.72       13.67      0.45 o
   4  10   3        0.03       -0.04      0.48 o
   5  10   3        0.09       -0.16      0.54 o
   6  10   3        0.63       -0.33      1.37 o
  -6  11   3        0.98       -0.72      0.76 o
  -5  11   3        0.21        0.16      0.47 o
  -4  11   3        0.29        0.38      0.40 o
  -3  11   3        6.02        6.82      0.41 o
  -2  11   3        0.13       -0.10      0.29 o
  -1  11   3       29.33       27.40      0.56 o
   0  11   3       18.26       18.56      0.45 o
   1  11   3       30.75       29.25      0.53 o
   2  11   3        3.72        4.82      0.32 o
   3  11   3        0.41        0.45      0.36 o
   4  11   3        0.57        0.86      0.49 o
   5  11   3        0.03       -0.44      0.67 o
   6  11   3        0.04       -0.89      0.89 o
  -5  12   3        0.39       -0.50      0.58 o
  -4  12   3        0.11        0.22      0.45 o
  -3  12   3        0.11       -0.04      0.37 o
  -2  12   3        7.90        8.91      0.46 o
  -1  12   3        0.26        0.26      0.35 o
   0  12   3        1.06        0.88      0.34 o
   1  12   3        0.19        0.30      0.36 o
   2  12   3        1.66        1.05      0.34 o
   3  12   3        1.19        1.06      0.59 o
   4  12   3        0.08        0.21      0.55 o
   5  12   3        0.10        0.44      0.80 o
  -5  13   3        0.61       -0.74      0.74 o
  -4  13   3        2.26        3.51      0.57 o
  -3  13   3        0.00       -0.31      0.45 o
  -2  13   3        1.70        2.21      0.44 o
  -1  13   3        2.50        1.93      0.46 o
   0  13   3        4.28        4.30      0.43 o
   1  13   3        1.05        1.48      0.43 o
   2  13   3        0.57       -0.38      0.44 o
   3  13   3        0.03       -0.48      0.48 o
   4  13   3        0.29       -0.28      0.66 o
  -4  14   3        1.14       -0.32      0.72 o
  -3  14   3        0.24       -0.20      0.58 o
  -2  14   3        1.04        1.08      0.53 o
  -1  14   3        0.03        0.44      0.48 o
   0  14   3        4.42        4.98      0.73 o
   1  14   3        1.25        1.08      0.48 o
   2  14   3        5.96        5.06      0.60 o
   3  14   3        0.37        0.24      0.62 o
  -2  15   3        0.94        1.35      0.64 o
  -1  15   3        3.19        3.46      0.62 o
   0  15   3        0.14       -0.05      0.59 o
   1  15   3        4.54        5.52      0.60 o
   2  15   3        2.82        4.39      0.68 o
  -8   0   4        3.60        3.04      1.10 o
  -6   0   4        1.05        1.25      0.49 o
  -4   0   4      336.15      326.18      3.34 o
  -2   0   4      589.47      596.90      4.96 o
   0   0   4      464.10      590.13      4.79 o
   2   0   4       50.77       55.99      0.63 o
   4   0   4        0.10        0.69      0.36 o
   6   0   4        0.74        0.67      0.61 o
   8   0   4        1.77        2.31      1.02 o
  -8   1   4        0.05       -0.84      0.84 o
  -7   1   4        1.13        1.07      0.51 o
  -6   1   4        4.79        4.31      0.41 o
  -5   1   4       14.82       17.80      0.61 o
  -4   1   4       51.20       59.54      0.59 o
  -3   1   4       13.16       13.52      0.21 o
  -2   1   4      265.28      258.89      1.66 o
  -1   1   4       94.90       86.02      0.62 o
   0   1   4      108.87      104.62      0.68 o
   1   1   4       21.20       20.44      0.21 o
   2   1   4      156.88      159.70      1.03 o
   3   1   4        1.74        2.95      0.16 o
   4   1   4        5.82        4.90      0.31 o
   5   1   4        5.26        5.24      0.37 o
   6   1   4        9.25        8.63      0.52 o
   7   1   4        0.14        0.08      0.60 o
   8   1   4        0.63        0.88      0.80 o
  -8   2   4        0.46        0.47      0.86 o
  -7   2   4        0.40       -0.42      0.49 o
  -6   2   4       38.12       35.97      0.83 o
  -5   2   4        0.00        0.48      0.25 o
  -4   2   4       61.45       60.89      0.64 o
  -3   2   4       21.28       23.40      0.31 o
  -2   2   4      242.35      228.74      1.44 o
  -1   2   4        0.19        0.01      0.08 o
   0   2   4       18.81       14.04      0.16 o
   1   2   4        0.98        1.32      0.08 o
   2   2   4      244.71      236.38      1.44 o
   3   2   4        0.01        0.00      0.15 o
   4   2   4       24.50       26.55      0.55 o
   5   2   4        0.34        0.05      0.33 o
   6   2   4       14.56       15.36      0.63 o
   7   2   4        0.80        0.46      0.55 o
   8   2   4        0.01        0.83      0.78 o
  -8   3   4        0.57        0.83      0.78 o
  -7   3   4        0.54        0.42      0.54 o
  -6   3   4        0.73        1.04      0.41 o
  -5   3   4        1.53        1.17      0.26 o
  -4   3   4       46.87       47.47      0.58 o
  -3   3   4        0.37        1.03      0.13 o
  -2   3   4       10.02       11.74      0.18 o
  -1   3   4      228.16      224.80      1.38 o
   0   3   4     1048.73     1102.99      5.93 o
   1   3   4        5.82        8.78      0.15 o
   2   3   4       29.58       29.79      0.30 o
   3   3   4       22.60       27.64      0.37 o
   4   3   4       79.01       83.16      1.12 o
   5   3   4        0.08        0.51      0.35 o
   6   3   4        1.24        2.13      0.60 o
   7   3   4        2.56        3.21      0.59 o
  -8   4   4        0.12       -0.57      1.21 o
  -7   4   4        0.00       -0.55      0.55 o
  -6   4   4       28.38       26.81      0.76 o
  -5   4   4        1.39        1.85      0.27 o
  -4   4   4        1.52        1.25      0.20 o
  -3   4   4        0.55        0.58      0.16 o
  -2   4   4       79.43       79.25      0.60 o
  -1   4   4       35.37       31.12      0.28 o
   0   4   4        5.06        3.45      0.12 o
   1   4   4       33.79       37.46      0.32 o
   2   4   4       94.61      101.41      0.71 o
   3   4   4       13.15       13.18      0.28 o
   4   4   4        6.24        5.81      0.33 o
   5   4   4        4.90        5.64      0.43 o
   6   4   4       13.33       13.35      0.62 o
   7   4   4        1.03        1.69      0.65 o
  -7   5   4        0.64        1.43      0.74 o
  -6   5   4        0.16       -0.22      0.42 o
  -5   5   4        2.16        2.95      0.30 o
  -4   5   4       19.03       21.51      0.45 o
  -3   5   4       51.39       48.34      0.58 o
  -2   5   4       19.88       17.88      0.26 o
  -1   5   4        1.52        0.81      0.11 o
   0   5   4      543.86      537.51      3.32 o
   1   5   4        7.38        7.49      0.17 o
   2   5   4      145.47      148.24      1.02 o
   3   5   4        1.15        0.66      0.16 o
   4   5   4       44.79       44.21      0.69 o
   5   5   4        0.02       -0.12      0.40 o
   6   5   4        0.01        0.16      0.48 o
   7   5   4        0.42        0.55      0.64 o
  -7   6   4        4.17        5.49      1.08 o
  -6   6   4       30.52       30.13      0.82 o
  -5   6   4        1.31        0.64      0.29 o
  -4   6   4      103.25      101.03      1.07 o
  -3   6   4       23.49       22.30      0.44 o
  -2   6   4      336.95      319.45      2.42 o
  -1   6   4        8.84       10.63      0.22 o
   0   6   4       32.95       37.25      0.37 o
   1   6   4       31.40       38.04      0.37 o
   2   6   4       65.33       55.76      0.50 o
   3   6   4       39.64       38.02      0.49 o
   4   6   4        0.04        0.22      0.26 o
   5   6   4        0.26       -0.42      0.42 o
   6   6   4       10.19        8.66      0.97 o
   7   6   4        0.93        2.27      0.89 o
  -7   7   4        0.30        0.02      0.69 o
  -6   7   4        0.68        0.55      0.51 o
  -5   7   4        0.02       -0.09      0.36 o
  -4   7   4        6.38        5.39      0.31 o
  -3   7   4       12.99       11.04      0.34 o
  -2   7   4       20.41       19.51      0.39 o
  -1   7   4       35.46       30.77      0.40 o
   0   7   4      185.62      203.05      1.51 o
   1   7   4        0.58        0.28      0.15 o
   2   7   4       12.19       11.54      0.30 o
   3   7   4       16.14       19.36      0.38 o
   4   7   4       37.76       35.83      0.70 o
   5   7   4        0.01       -0.57      0.57 o
   6   7   4        0.92        1.58      0.58 o
   7   7   4        0.24       -0.80      0.87 o
  -7   8   4        0.04       -0.13      0.91 o
  -6   8   4        0.01       -0.47      0.54 o
  -5   8   4        0.01       -0.23      0.40 o
  -4   8   4        8.81        9.65      0.40 o
  -3   8   4       11.46       11.89      0.36 o
  -2   8   4        2.26        1.80      0.25 o
  -1   8   4       70.85       59.16      0.71 o
   0   8   4       16.80       16.24      0.32 o
   1   8   4       48.41       46.68      0.46 o
   2   8   4        9.02        9.90      0.29 o
   3   8   4       11.83       13.41      0.39 o
   4   8   4        0.06       -0.22      0.35 o
   5   8   4        2.24        2.36      0.52 o
   6   8   4        0.03       -0.86      0.86 o
  -6   9   4        1.65        1.44      0.76 o
  -5   9   4        1.97        2.60      0.48 o
  -4   9   4        0.83        1.78      0.34 o
  -3   9   4       13.21       14.11      0.43 o
  -2   9   4       64.36       64.03      0.79 o
  -1   9   4        2.53        2.27      0.27 o
   0   9   4       20.38       21.37      0.40 o
   1   9   4       18.57       18.08      0.37 o
   2   9   4       11.50       10.85      0.31 o
   3   9   4       27.41       27.40      0.59 o
   4   9   4        4.23        4.88      0.45 o
   5   9   4        2.01        1.45      0.77 o
   6   9   4        4.36        3.57      1.31 o
  -6  10   4        0.14       -0.73      0.79 o
  -5  10   4        1.73        1.00      0.47 o
  -4  10   4        0.08       -0.34      0.36 o
  -3  10   4       44.66       42.98      0.71 o
  -2  10   4        1.85        0.89      0.29 o
  -1  10   4       13.95       12.94      0.43 o
   0  10   4        1.20        0.76      0.28 o
   1  10   4        1.42        0.82      0.25 o
   2  10   4        2.34        1.39      0.31 o
   3  10   4        4.41        4.02      0.43 o
   4  10   4        0.39        0.58      0.48 o
   5  10   4        0.44        0.21      0.78 o
   6  10   4        0.39        0.77      0.92 o
  -5  11   4        3.83        3.37      0.62 o
  -4  11   4        0.00        0.10      0.44 o
  -3  11   4        0.78        0.40      0.39 o
  -2  11   4        3.65        3.01      0.41 o
  -1  11   4        1.64        1.26      0.33 o
   0  11   4        1.31        2.05      0.32 o
   1  11   4        0.57       -0.11      0.32 o
   2  11   4        1.14        1.06      0.35 o
   3  11   4       12.65       14.04      0.57 o
   4  11   4        2.46        1.90      0.65 o
   5  11   4        4.24        4.34      1.50 o
  -5  12   4        0.44        0.70      0.72 o
  -4  12   4        0.00        0.25      0.55 o
  -3  12   4        3.58        3.85      0.47 o
  -2  12   4        0.00        0.19      0.41 o
  -1  12   4       21.28       20.64      0.63 o
   0  12   4        3.84        3.56      0.45 o
   1  12   4       25.19       26.71      1.54 o
   2  12   4        1.02        2.22      0.42 o
   3  12   4        0.02       -0.16      0.45 o
   4  12   4        0.33        0.61      0.61 o
   5  12   4        0.85        0.13      0.98 o
  -4  13   4        0.16       -0.49      0.63 o
  -3  13   4        0.84        0.69      0.51 o
  -2  13   4        2.53        3.16      0.48 o
  -1  13   4        0.11        0.18      0.57 o
   0  13   4        1.86        2.83      0.47 o
   1  13   4        2.75        3.46      0.56 o
   2  13   4        0.01        0.05      0.54 o
   3  13   4        2.53        2.06      0.56 o
   4  13   4        0.00        0.02      0.71 o
  -3  14   4        0.70       -0.70      0.70 o
  -2  14   4        1.46        0.67      0.65 o
  -1  14   4        0.10       -0.46      0.52 o
   0  14   4        0.49        0.82      0.58 o
   1  14   4        0.69        0.36      0.58 o
   2  14   4        0.05       -0.27      0.59 o
   3  14   4        1.97        1.74      0.68 o
  -2  15   4        2.44        2.82      1.48 o
  -1  15   4        0.09        0.55      0.78 o
   0  15   4        2.27        1.83      0.70 o
   1  15   4        0.78        0.16      0.84 o
  -7   0   5        6.94        8.54      1.48 o
  -5   0   5      100.56       94.19      1.70 o
  -3   0   5      176.30      169.04      2.24 o
  -1   0   5        8.36        9.24      0.31 o
   1   0   5      166.17      150.44      1.56 o
   3   0   5      218.37      219.27      3.11 o
   5   0   5       17.31       16.53      0.82 o
   7   0   5        0.10       -0.14      1.15 o
  -7   1   5        0.33        0.76      1.04 o
  -6   1   5        5.33        5.72      0.70 o
  -5   1   5        0.00       -0.27      0.29 o
  -4   1   5        0.70        0.98      0.22 o
  -3   1   5      126.65      121.68      1.62 o
  -2   1   5       21.18       20.33      0.30 o
  -1   1   5      134.69      137.20      0.99 o
   0   1   5       45.42       52.08      0.40 o
   1   1   5       27.97       29.29      0.34 o
   2   1   5      121.86      109.73      0.94 o
   3   1   5       54.24       58.75      0.70 o
   4   1   5       66.96       65.44      0.94 o
   5   1   5        0.00       -0.11      0.41 o
   6   1   5        0.75        0.12      0.52 o
   7   1   5        0.18       -0.64      0.64 o
  -7   2   5        0.36       -0.31      0.70 o
  -6   2   5        4.66        5.53      1.27 o
  -5   2   5        4.60        5.59      0.42 o
  -4   2   5       28.67       28.04      0.53 o
  -3   2   5        2.52        5.04      0.28 o
  -2   2   5       63.09       66.33      0.63 o
  -1   2   5       79.39       94.27      0.75 o
   0   2   5       81.16       81.57      0.56 o
   1   2   5      190.27      186.02      1.22 o
   2   2   5      101.07       98.04      0.84 o
   3   2   5       11.74       11.78      0.34 o
   4   2   5        1.20        1.30      0.30 o
   5   2   5        5.24        2.50      0.47 o
   6   2   5        2.53        3.04      0.50 o
   7   2   5        0.43       -0.13      0.62 o
  -7   3   5        1.31        2.42      0.77 o
  -6   3   5        0.12        0.14      0.59 o
  -5   3   5        3.27        1.60      0.34 o
  -4   3   5       75.81       77.79      0.96 o
  -3   3   5       87.99       85.06      0.78 o
  -2   3   5       57.57       57.73      0.53 o
  -1   3   5      169.89      170.60      1.16 o
   0   3   5       45.96       36.69      0.33 o
   1   3   5       54.72       53.83      0.47 o
   2   3   5        0.10        0.95      0.16 o
   3   3   5       11.49       12.48      0.35 o
   4   3   5        0.13       -0.08      0.29 o
   5   3   5        3.22        2.09      0.45 o
   6   3   5        2.64        4.26      0.66 o
   7   3   5        0.00       -0.41      0.62 o
  -7   4   5        3.88        3.99      0.89 o
  -6   4   5        0.68        0.88      0.56 o
  -5   4   5       48.31       49.74      1.34 o
  -4   4   5        0.77        0.66      0.24 o
  -3   4   5      107.57       99.19      0.93 o
  -2   4   5       46.59       45.09      0.45 o
  -1   4   5        6.98        7.32      0.19 o
   0   4   5        8.28        9.45      0.20 o
   1   4   5       22.52       16.71      0.26 o
   2   4   5       31.35       31.43      0.38 o
   3   4   5       35.12       35.82      0.55 o
   4   4   5       21.18       21.46      0.58 o
   5   4   5       21.29       21.95      0.71 o
   6   4   5        0.54        0.91      0.51 o
   7   4   5        0.18        0.44      0.71 o
  -7   5   5        0.34        0.32      0.89 o
  -6   5   5        2.12        2.12      0.64 o
  -5   5   5        1.48        1.94      0.35 o
  -4   5   5        0.00        0.09      0.26 o
  -3   5   5        7.62        7.57      0.29 o
  -2   5   5        0.03       -0.06      0.18 o
  -1   5   5       56.25       60.55      0.58 o
   0   5   5       22.30       23.21      0.34 o
   1   5   5       26.74       29.71      0.35 o
   2   5   5        0.45       -0.09      0.15 o
   3   5   5       90.96       91.02      0.89 o
   4   5   5        2.87        1.85      0.37 o
   5   5   5        0.02       -0.51      0.51 o
   6   5   5        1.83        3.49      0.61 o
   7   5   5        0.43        1.77      0.85 o
  -7   6   5        0.05        1.19      0.79 o
  -6   6   5        0.09        0.33      0.65 o
  -5   6   5        0.40        0.04      0.37 o
  -4   6   5       13.65       15.27      0.44 o
  -3   6   5       10.79       11.77      0.35 o
  -2   6   5      129.37      120.88      1.18 o
  -1   6   5        0.43        0.45      0.19 o
   0   6   5      144.69      150.55      1.28 o
   1   6   5        7.08        5.88      0.23 o
   2   6   5        1.12        0.63      0.20 o
   3   6   5        4.45        4.49      0.27 o
   4   6   5        1.65        2.25      0.37 o
   5   6   5        1.95        1.25      0.47 o
   6   6   5        3.26        5.05      0.65 o
   7   6   5        0.01       -0.50      1.15 o
  -7   7   5        0.04        2.82      1.86 o
  -6   7   5       12.74       13.17      0.85 o
  -5   7   5        0.12        1.13      0.39 o
  -4   7   5        1.34        0.96      0.32 o
  -3   7   5       47.12       44.69      0.69 o
  -2   7   5       28.48       27.05      0.49 o
  -1   7   5        7.04        7.81      0.32 o
   0   7   5       18.77       19.27      0.41 o
   1   7   5        3.85        4.78      0.25 o
   2   7   5      105.77      100.12      0.98 o
   3   7   5        4.74        5.07      0.33 o
   4   7   5       35.66       38.31      1.04 o
   5   7   5        0.01       -0.53      0.53 o
   6   7   5        7.09        7.15      0.86 o
  -6   8   5        0.59        0.79      0.71 o
  -5   8   5        8.59        8.87      0.58 o
  -4   8   5       19.78       18.86      0.55 o
  -3   8   5       53.50       47.22      0.70 o
  -2   8   5       22.88       20.14      0.49 o
  -1   8   5       35.39       38.19      0.65 o
   0   8   5       82.60       73.59      0.83 o
   1   8   5       36.23       34.02      0.55 o
   2   8   5        1.51        0.98      0.27 o
   3   8   5       23.35       23.05      0.56 o
   4   8   5       10.50       11.83      0.67 o
   5   8   5        0.12        1.07      0.60 o
   6   8   5        3.22        3.68      0.79 o
  -6   9   5        4.58        6.55      0.97 o
  -5   9   5        0.34        0.18      0.57 o
  -4   9   5        0.13       -0.15      0.39 o
  -3   9   5        0.83        0.92      0.33 o
  -2   9   5        0.00        0.09      0.30 o
  -1   9   5        0.01        0.11      0.31 o
   0   9   5        2.45        2.06      0.32 o
   1   9   5        0.01       -0.29      0.29 o
   2   9   5        6.74        8.17      0.34 o
   3   9   5       33.54       34.14      0.77 o
   4   9   5        1.08        0.98      0.54 o
   5   9   5        2.16        2.70      0.70 o
   6   9   5        1.86        0.50      0.94 o
  -5  10   5        0.08       -0.33      0.56 o
  -4  10   5        0.26        0.36      0.43 o
  -3  10   5        0.11        0.63      0.43 o
  -2  10   5       15.91       14.86      0.54 o
  -1  10   5        1.32        0.81      0.34 o
   0  10   5       24.50       23.86      0.68 o
   1  10   5        0.02        0.14      0.32 o
   2  10   5        2.09        2.82      0.36 o
   3  10   5        0.69        0.57      0.58 o
   4  10   5        0.68       -0.11      0.58 o
   5  10   5        0.03       -0.46      0.86 o
  -5  11   5        0.96        0.42      0.62 o
  -4  11   5        0.89        0.51      0.52 o
  -3  11   5        0.90        1.01      0.47 o
  -2  11   5        4.31        6.20      0.57 o
  -1  11   5        0.36        0.42      0.40 o
   0  11   5        1.02        0.89      0.41 o
   1  11   5        0.70       -0.18      0.45 o
   2  11   5        2.27        2.46      0.55 o
   3  11   5        1.08        0.43      0.52 o
   4  11   5        0.00       -0.33      0.81 o
   5  11   5        0.98        0.42      1.95 o
  -4  12   5        0.04        0.38      0.62 o
  -3  12   5        0.53       -0.51      0.51 o
  -2  12   5        2.18        1.99      0.50 o
  -1  12   5        0.22        0.48      0.45 o
   0  12   5        0.12        0.07      0.53 o
   1  12   5        3.03        1.64      0.56 o
   2  12   5        1.42        1.67      0.48 o
   3  12   5        0.86        1.17      0.63 o
   4  12   5        2.99        3.25      0.97 o
  -3  13   5        2.34        2.29      0.64 o
  -2  13   5        0.00        0.33      0.56 o
  -1  13   5        0.39        0.71      0.55 o
   0  13   5        3.88        4.27      0.65 o
   1  13   5        0.19       -0.56      0.78 o
   2  13   5        0.04       -0.45      0.67 o
   3  13   5        1.30        1.98      0.91 o
  -2  14   5        0.99        0.32      0.78 o
  -1  14   5        1.79        3.17      0.77 o
   0  14   5        2.91        2.72      0.72 o
   1  14   5        0.12        0.70      0.68 o
   2  14   5        0.01       -0.11      0.74 o
  -6   0   6        0.07       -1.04      1.04 o
  -4   0   6       11.81       18.72      0.65 o
  -2   0   6       25.24       26.27      0.63 o
   0   0   6     1075.87     1037.66     13.03 o
   2   0   6       42.80       41.67      0.92 o
   4   0   6       15.66       12.81      0.66 o
   6   0   6        6.02        6.07      0.87 o
  -7   1   6        0.25       -0.85      1.34 o
  -6   1   6       17.67       14.27      0.91 o
  -5   1   6        3.02        3.48      0.42 o
  -4   1   6        0.63        0.35      0.31 o
  -3   1   6        0.27        0.19      0.21 o
  -2   1   6       46.38       50.42      0.72 o
  -1   1   6        0.67        0.35      0.16 o
   0   1   6       46.36       43.64      0.56 o
   1   1   6       98.43       89.62      1.11 o
   2   1   6       25.21       27.43      0.59 o
   3   1   6       38.76       36.62      0.65 o
   4   1   6        0.41        1.04      0.35 o
   5   1   6        1.60        0.56      0.44 o
   6   1   6        6.52        6.18      0.66 o
   7   1   6        0.85        0.73      0.81 o
  -7   2   6        0.00        0.08      0.78 o
  -6   2   6       11.14        7.83      0.96 o
  -5   2   6        0.42        0.56      0.33 o
  -4   2   6       29.16       26.40      0.59 o
  -3   2   6        3.17        2.34      0.23 o
  -2   2   6       60.55       59.21      0.69 o
  -1   2   6        9.53       10.35      0.29 o
   0   2   6        0.14       -0.17      0.17 o
   1   2   6        4.78        4.33      0.29 o
   2   2   6       37.16       36.18      0.62 o
   3   2   6        4.11        4.52      0.33 o
   4   2   6       11.53       12.56      0.50 o
   5   2   6        0.21        0.61      0.48 o
   6   2   6        0.01        0.08      0.55 o
   7   2   6        0.04        1.25      0.85 o
  -7   3   6        1.70        0.69      0.86 o
  -6   3   6        0.92       -0.48      0.73 o
  -5   3   6        9.08       10.39      0.63 o
  -4   3   6       22.02       25.37      0.82 o
  -3   3   6        4.46        4.25      0.32 o
  -2   3   6       12.89       12.83      0.33 o
  -1   3   6        0.50        0.31      0.17 o
   0   3   6       11.70       10.43      0.31 o
   1   3   6       79.07       68.36      0.95 o
   2   3   6       94.35       95.03      1.21 o
   3   3   6       45.57       45.15      0.68 o
   4   3   6       10.95       11.96      0.53 o
   5   3   6        0.03        0.36      0.50 o
   6   3   6        0.67        0.43      0.60 o
   7   3   6        0.00       -0.64      1.00 o
  -7   4   6        0.04       -0.19      0.79 o
  -6   4   6        0.00       -0.11      0.71 o
  -5   4   6        0.43        0.23      0.38 o
  -4   4   6       33.64       39.89      0.75 o
  -3   4   6        3.02        3.22      0.30 o
  -2   4   6       67.24       68.57      0.76 o
  -1   4   6        1.43        1.18      0.19 o
   0   4   6       27.78       24.82      0.41 o
   1   4   6        3.06        3.32      0.29 o
   2   4   6       49.64       48.59      0.80 o
   3   4   6        2.14        1.47      0.29 o
   4   4   6        3.02        4.04      0.47 o
   5   4   6        0.71        0.67      0.50 o
   6   4   6        0.11        0.39      0.81 o
  -7   5   6        0.53        1.26      1.71 o
  -6   5   6        0.90        2.17      0.65 o
  -5   5   6        2.24        2.82      0.62 o
  -4   5   6       29.52       28.86      0.64 o
  -3   5   6       35.11       33.55      0.63 o
  -2   5   6        0.04        0.49      0.24 o
  -1   5   6       20.18       22.62      0.42 o
   0   5   6        2.81        3.59      0.25 o
   1   5   6       93.51       91.60      0.95 o
   2   5   6       23.26       25.68      0.56 o
   3   5   6       25.54       23.37      0.62 o
   4   5   6       24.53       26.81      1.09 o
   5   5   6        3.16        2.98      0.72 o
   6   5   6        2.05        4.53      0.90 o
  -6   6   6        1.82        0.53      0.69 o
  -5   6   6        0.17        0.46      0.46 o
  -4   6   6       22.96       20.05      0.58 o
  -3   6   6        1.01        1.21      0.32 o
  -2   6   6      105.51      100.69      1.18 o
  -1   6   6       30.72       27.07      0.49 o
   0   6   6       62.49       57.98      0.71 o
   1   6   6        1.23        0.44      0.27 o
   2   6   6       77.18       71.20      0.89 o
   3   6   6       54.44       55.79      0.99 o
   4   6   6        0.05        0.15      0.53 o
   5   6   6        5.71        4.47      0.71 o
   6   6   6        0.15        0.68      0.89 o
  -6   7   6        0.28        0.81      0.70 o
  -5   7   6        1.12        0.52      0.50 o
  -4   7   6        3.98        5.38      0.43 o
  -3   7   6       11.55       12.54      0.44 o
  -2   7   6       10.23       10.28      0.46 o
  -1   7   6        1.30        1.22      0.31 o
   0   7   6        0.14       -0.10      0.29 o
   1   7   6        0.33        0.10      0.27 o
   2   7   6       37.96       40.28      0.67 o
   3   7   6        4.49        4.99      0.51 o
   4   7   6        3.19        3.19      0.52 o
   5   7   6        0.02       -0.06      0.68 o
   6   7   6        0.27        0.52      0.96 o
  -6   8   6        0.02       -0.64      0.84 o
  -5   8   6        1.30        1.89      0.55 o
  -4   8   6        0.21        0.44      0.40 o
  -3   8   6        7.22        7.86      0.48 o
  -2   8   6        0.03        0.02      0.36 o
  -1   8   6       10.33        9.45      0.43 o
   0   8   6       28.64       29.58      0.65 o
   1   8   6        1.02        1.42      0.34 o
   2   8   6        0.98        1.15      0.34 o
   3   8   6        0.02        0.41      0.43 o
   4   8   6        1.50        2.16      0.59 o
   5   8   6        0.82       -0.60      0.88 o
  -5   9   6        1.65        1.71      0.60 o
  -4   9   6        2.88        3.32      0.53 o
  -3   9   6        2.78        2.47      0.47 o
  -2   9   6       20.71       21.92      0.67 o
  -1   9   6        0.48        0.52      0.40 o
   0   9   6        0.01       -0.40      0.40 o
   1   9   6       12.14       12.43      0.51 o
   2   9   6        1.90        1.91      0.44 o
   3   9   6        6.61        6.73      0.53 o
   4   9   6        0.07       -0.68      0.68 o
   5   9   6        4.38        5.91      1.07 o
  -5  10   6        0.04        0.02      0.65 o
  -4  10   6        0.17        0.91      0.70 o
  -3  10   6        0.05        0.06      0.48 o
  -2  10   6        0.01       -0.12      0.47 o
  -1  10   6       29.20       26.41      0.82 o
   0  10   6        5.55        5.45      0.52 o
   1  10   6       18.98       17.48      0.67 o
   2  10   6        0.32       -0.22      0.43 o
   3  10   6        2.69        4.39      0.80 o
   4  10   6        1.56        1.06      1.02 o
   5  10   6        0.10       -0.05      0.92 o
  -4  11   6        0.31       -0.43      0.65 o
  -3  11   6        0.55       -0.21      0.59 o
  -2  11   6        0.50        0.66      0.53 o
  -1  11   6        4.22        4.17      0.58 o
   0  11   6        1.02        0.74      0.48 o
   1  11   6        0.16       -0.46      0.48 o
   2  11   6        2.28        2.67      0.61 o
   3  11   6        0.65       -0.51      0.95 o
   4  11   6        0.17       -0.74      1.48 o
  -4  12   6        0.06        0.40      0.97 o
  -3  12   6        0.91        1.99      0.75 o
  -2  12   6        0.00       -0.61      0.61 o
  -1  12   6        1.65        1.10      0.59 o
   0  12   6        0.11        0.43      0.61 o
   1  12   6        0.55        0.59      0.62 o
   2  12   6        0.17       -0.15      0.72 o
   3  12   6        0.65        1.01      1.08 o
  -3  13   6        1.50        0.89      0.97 o
  -2  13   6        2.17        1.42      0.82 o
  -1  13   6        1.99        1.43      1.29 o
   0  13   6        0.02        0.48      0.89 o
   1  13   6        1.38        1.76      0.83 o
   2  13   6        0.10       -0.75      1.08 o
  -5   0   7        0.30        0.72      0.52 o
  -3   0   7      102.54      105.84      2.01 o
  -1   0   7        9.71        9.09      0.47 o
   1   0   7        0.00       -0.04      0.40 o
   3   0   7        0.00       -0.27      0.49 o
   5   0   7        2.11        2.82      0.89 o
  -6   1   7        0.02       -0.19      1.45 o
  -5   1   7        0.03        0.20      0.42 o
  -4   1   7       23.79       29.11      0.63 o
  -3   1   7        2.68        1.72      0.30 o
  -2   1   7       19.87       21.00      0.51 o
  -1   1   7        3.30        3.63      0.36 o
   0   1   7       22.70       18.89      0.56 o
   1   1   7        7.88        8.66      0.43 o
   2   1   7       19.16       20.18      0.77 o
   3   1   7       23.38       24.03      0.69 o
   4   1   7        4.97        5.55      0.71 o
   5   1   7        1.60        1.17      0.62 o
   6   1   7        6.08        8.21      1.07 o
  -6   2   7        3.28        3.60      0.77 o
  -5   2   7       11.19       14.26      0.89 o
  -4   2   7        0.61        0.22      0.35 o
  -3   2   7       33.29       33.89      0.70 o
  -2   2   7       13.02       13.42      0.43 o
  -1   2   7       67.58       61.07      0.91 o
   0   2   7       20.03       19.77      0.66 o
   1   2   7        1.97        2.36      0.34 o
   2   2   7       33.90       31.94      0.72 o
   3   2   7        0.65        0.23      0.41 o
   4   2   7       15.23       14.72      0.76 o
   5   2   7        4.30        3.46      0.90 o
   6   2   7        2.43        0.82      0.88 o
  -7   3   7        0.02        0.15      1.63 o
  -6   3   7        1.18        0.80      0.77 o
  -5   3   7        3.23        2.64      0.46 o
  -4   3   7        8.66        7.29      0.58 o
  -3   3   7       11.87       15.46      0.58 o
  -2   3   7       55.78       53.20      0.80 o
  -1   3   7       13.51       14.05      0.58 o
   0   3   7      160.32      148.46      1.85 o
   1   3   7       18.15       20.26      0.59 o
   2   3   7       41.61       39.44      0.81 o
   3   3   7       62.59       65.97      1.23 o
   4   3   7        2.16        1.70      0.80 o
   5   3   7        0.02       -0.37      0.62 o
   6   3   7        2.46        2.79      0.95 o
  -6   4   7        0.33       -0.68      0.75 o
  -5   4   7        1.05        0.22      0.55 o
  -4   4   7        0.00       -0.36      0.36 o
  -3   4   7       89.61       89.61      1.60 o
  -2   4   7        5.91        6.28      0.46 o
  -1   4   7       17.53       15.08      0.50 o
   0   4   7        1.61        1.74      0.36 o
   1   4   7        1.84        1.77      0.35 o
   2   4   7       32.69       31.07      0.75 o
   3   4   7        1.99        2.53      0.43 o
   4   4   7        4.21        5.22      0.65 o
   5   4   7        0.27       -0.13      0.67 o
   6   4   7        0.68       -0.62      1.20 o
  -6   5   7        3.65        2.37      1.24 o
  -5   5   7        0.18        0.24      0.55 o
  -4   5   7        2.96        5.44      0.45 o
  -3   5   7        5.03        4.81      0.39 o
  -2   5   7        3.35        2.71      0.35 o
  -1   5   7        3.38        3.21      0.34 o
   0   5   7        6.06        6.12      0.44 o
   1   5   7       13.19       12.41      0.53 o
   2   5   7       10.20       11.26      0.63 o
   3   5   7       13.18       13.39      0.64 o
   4   5   7        1.96        1.52      0.62 o
   5   5   7        0.23       -0.68      0.68 o
   6   5   7        0.42        0.82      1.93 o
  -6   6   7        0.72        1.57      0.78 o
  -5   6   7        1.84        1.83      0.61 o
  -4   6   7        0.21        0.05      0.39 o
  -3   6   7       11.82       11.34      0.55 o
  -2   6   7        0.10        0.60      0.34 o
  -1   6   7        8.90        9.02      0.48 o
   0   6   7       26.75       26.53      0.64 o
   1   6   7        0.11       -0.09      0.34 o
   2   6   7        4.27        4.94      0.46 o
   3   6   7        0.07       -0.48      0.48 o
   4   6   7        0.11        0.45      0.63 o
   5   6   7        0.33       -0.23      1.02 o
  -5   7   7        0.81        2.15      0.60 o
  -4   7   7        4.84        5.87      0.53 o
  -3   7   7        5.13        6.98      0.46 o
  -2   7   7        1.77        1.97      0.38 o
  -1   7   7        2.58        2.21      0.42 o
   0   7   7        8.16        8.81      0.47 o
   1   7   7        2.28        1.96      0.41 o
   2   7   7        9.14        9.05      0.49 o
   3   7   7       11.18       12.56      0.69 o
   4   7   7        5.10        5.15      0.71 o
   5   7   7        0.00        0.43      1.15 o
  -5   8   7        0.85        1.28      0.67 o
  -4   8   7        0.02        0.21      0.48 o
  -3   8   7        4.10        4.08      0.48 o
  -2   8   7       25.08       24.50      0.76 o
  -1   8   7        1.61        1.39      0.40 o
   0   8   7       50.15       47.19      0.90 o
   1   8   7        5.27        5.08      0.49 o
   2   8   7        0.23       -0.42      0.42 o
   3   8   7        0.21       -0.59      0.59 o
   4   8   7        1.45        1.82      1.10 o
   5   8   7        0.91       -0.71      1.21 o
  -5   9   7        1.44        1.38      0.80 o
  -4   9   7        0.16       -0.28      0.61 o
  -3   9   7        7.97        9.87      0.57 o
  -2   9   7        0.00        0.67      0.44 o
  -1   9   7        2.84        2.50      0.46 o
   0   9   7        0.09        0.48      0.44 o
   1   9   7        0.63        1.15      0.48 o
   2   9   7        2.15        1.64      0.50 o
   3   9   7        0.40       -0.14      0.66 o
   4   9   7        0.14       -1.15      1.15 o
  -4  10   7        0.17       -0.58      0.58 o
  -3  10   7        0.73        0.54      0.54 o
  -2  10   7        1.93        2.26      0.62 o
  -1  10   7        0.76       -0.10      0.67 o
   0  10   7        1.19        1.61      0.58 o
   1  10   7        0.21       -0.50      0.51 o
   2  10   7        0.01       -0.50      0.50 o
   3  10   7        0.19       -0.59      1.56 o
  -3  11   7       10.03        9.70      0.80 o
  -2  11   7        2.88        2.01      0.75 o
  -1  11   7        1.20        1.07      0.60 o
   0  11   7        5.39        4.57      0.80 o
   1  11   7        0.01       -0.28      0.70 o
   2  11   7        2.61        3.29      1.05 o
   3  11   7        2.14        1.56      1.71 o
  -2  12   7        1.37        3.03      0.81 o
  -1  12   7        0.02        1.45      0.76 o
   0  12   7        1.18        0.73      0.91 o
   1  12   7        0.07       -0.93      1.02 o
   2  12   7        3.58        0.22      1.63 o
  -6   0   8        7.97        7.87      1.56 o
  -4   0   8       30.75       30.03      1.14 o
  -2   0   8        9.56       11.18      0.83 o
   0   0   8        0.64        0.56      0.46 o
   2   0   8       23.57       27.36      1.07 o
   4   0   8       29.14       30.93      1.52 o
  -6   1   8        1.62        0.90      1.19 o
  -5   1   8        3.64        4.10      0.77 o
  -4   1   8        9.76       10.60      0.62 o
  -3   1   8        0.36       -0.29      0.35 o
  -2   1   8       37.78       39.44      0.89 o
  -1   1   8       10.30        8.62      0.46 o
   0   1   8       19.66       18.44      0.63 o
   1   1   8        0.00       -0.34      0.34 o
   2   1   8       76.80       75.09      1.22 o
   3   1   8        0.55        1.06      0.74 o
   4   1   8        3.29        2.73      0.66 o
   5   1   8        7.03        8.65      0.99 o
  -6   2   8        0.75       -0.56      1.00 o
  -5   2   8        0.08       -0.30      0.58 o
  -4   2   8       34.31       35.94      0.91 o
  -3   2   8        0.11       -0.37      0.37 o
  -2   2   8       19.34       16.05      0.55 o
  -1   2   8        0.01       -0.34      0.34 o
   0   2   8       10.02       10.16      0.48 o
   1   2   8        0.56        0.38      0.36 o
   2   2   8        0.14        0.06      0.38 o
   3   2   8        0.21        0.65      0.47 o
   4   2   8        0.29        0.11      0.62 o
   5   2   8        0.13        0.98      0.87 o
  -6   3   8        0.16        0.04      0.94 o
  -5   3   8        1.41        1.80      0.60 o
  -4   3   8        1.23        0.58      0.47 o
  -3   3   8        0.38        0.23      0.39 o
  -2   3   8        0.83        0.81      0.41 o
  -1   3   8        0.75       -0.02      0.37 o
   0   3   8        6.90        9.43      0.59 o
   1   3   8        0.01       -0.05      0.37 o
   2   3   8        4.35        4.01      0.50 o
   3   3   8        7.67        9.27      0.70 o
   4   3   8        0.43       -0.63      0.63 o
   5   3   8        6.01        7.45      0.99 o
  -6   4   8        0.05        0.16      1.09 o
  -5   4   8        0.14       -0.11      0.54 o
  -4   4   8        1.16        0.71      0.49 o
  -3   4   8        3.25        2.19      0.45 o
  -2   4   8        1.01        1.31      0.44 o
  -1   4   8        4.55        5.09      0.51 o
   0   4   8        3.29        4.45      0.49 o
   1   4   8        0.00        0.21      0.38 o
   2   4   8        0.40        0.22      0.43 o
   3   4   8        7.18        6.66      1.06 o
   4   4   8        0.25        0.41      0.66 o
   5   4   8        0.90       -0.93      0.93 o
  -5   5   8        2.77        3.15      0.67 o
  -4   5   8        0.00        0.17      0.49 o
  -3   5   8        1.99        0.31      0.42 o
  -2   5   8        5.06        5.23      0.75 o
  -1   5   8       25.21       23.36      1.05 o
   0   5   8       10.37        8.96      0.52 o
   1   5   8       15.64       16.21      0.63 o
   2   5   8        9.31        9.88      0.55 o
   3   5   8        4.25        5.68      0.61 o
   4   5   8        0.05        0.23      0.75 o
   5   5   8        9.10       11.82      1.71 o
  -5   6   8        4.09        3.95      0.94 o
  -4   6   8        1.57        1.30      0.53 o
  -3   6   8        9.17        9.48      0.69 o
  -2   6   8        3.48        2.83      0.52 o
  -1   6   8       14.10       14.02      0.74 o
   0   6   8        0.54        0.62      0.48 o
   1   6   8        1.78        1.99      0.45 o
   2   6   8        2.84        2.65      0.58 o
   3   6   8        0.96        0.76      0.58 o
   4   6   8        1.40       -0.33      0.87 o
   5   6   8        0.39       -0.22      1.86 o
  -5   7   8        0.00       -0.75      0.75 o
  -4   7   8        1.27        0.64      0.71 o
  -3   7   8        1.68        1.30      0.51 o
  -2   7   8        0.54       -0.11      0.47 o
  -1   7   8        3.56        4.39      0.50 o
   0   7   8        5.96        6.79      0.71 o
   1   7   8        4.20        5.54      0.55 o
   2   7   8        0.18       -0.53      0.58 o
   3   7   8        0.07        0.04      0.60 o
   4   7   8        0.13       -0.66      0.91 o
  -4   8   8        1.99        1.53      0.62 o
  -3   8   8        3.41        3.97      0.76 o
  -2   8   8        0.16        1.02      0.51 o
  -1   8   8        3.44        2.49      0.53 o
   0   8   8        0.01        0.06      0.53 o
   1   8   8        0.20        0.30      0.51 o
   2   8   8        1.27        1.39      0.60 o
   3   8   8        4.49        5.56      1.08 o
   4   8   8        1.28        0.51      1.25 o
  -4   9   8        7.57       10.15      0.84 o
  -3   9   8        0.23       -0.21      0.68 o
  -2   9   8        6.73        6.05      0.66 o
  -1   9   8        0.74        0.89      0.55 o
   0   9   8        4.42        6.89      0.67 o
   1   9   8        1.35        0.46      0.60 o
   2   9   8       12.85       14.29      0.73 o
   3   9   8        0.02       -0.90      0.90 o
  -3  10   8        0.19       -0.69      0.69 o
  -2  10   8        0.20        0.13      0.83 o
  -1  10   8        0.82        0.29      0.64 o
   0  10   8        0.02       -0.10      0.86 o
   1  10   8        0.09       -0.15      0.63 o
   2  10   8        2.87        2.22      0.80 o
  -2  11   8        2.29        2.82      2.75 o
  -1  11   8        0.30       -0.37      0.65 o
   0  11   8        0.02       -0.23      0.69 o
   1  11   8        0.40       -0.78      0.78 o
  -5   0   9        0.58        0.07      2.60 o
  -3   0   9        0.90        0.04      1.08 o
  -1   0   9        9.51        9.06      0.75 o
   1   0   9        0.36        1.67      0.63 o
   3   0   9        1.96        1.48      0.89 o
  -5   1   9        0.40        1.37      0.73 o
  -4   1   9        0.00       -0.54      0.54 o
  -3   1   9        9.25       10.71      0.65 o
  -2   1   9        5.70        7.46      0.52 o
  -1   1   9        0.05       -0.12      0.42 o
   0   1   9       35.75       41.29      0.93 o
   1   1   9        2.14        1.58      0.45 o
   2   1   9        1.29        0.46      0.58 o
   3   1   9        3.13        2.70      0.68 o
   4   1   9        1.59        2.44      1.10 o
  -5   2   9        0.59       -0.46      0.67 o
  -4   2   9        3.02        2.42      0.54 o
  -3   2   9       23.05       23.99      0.87 o
  -2   2   9        7.66       10.35      0.57 o
  -1   2   9        8.56       11.62      0.58 o
   0   2   9        0.84       -0.08      0.44 o
   1   2   9        3.42        4.16      0.49 o
   2   2   9        3.41        2.95      0.50 o
   3   2   9        9.70        9.28      0.82 o
   4   2   9        1.77        1.11      1.10 o
  -5   3   9        0.00       -0.63      0.71 o
  -4   3   9        0.60       -0.52      0.52 o
  -3   3   9        3.42        3.40      0.57 o
  -2   3   9        5.04        4.03      0.82 o
  -1   3   9        2.61        2.31      0.46 o
   0   3   9        4.24        2.95      0.47 o
   1   3   9       13.35       12.86      0.64 o
   2   3   9        9.84       10.64      0.60 o
   3   3   9        4.30        3.64      0.78 o
   4   3   9       11.16       13.55      1.48 o
  -5   4   9        1.80        0.88      0.77 o
  -4   4   9        2.90        3.44      0.75 o
  -3   4   9        5.48        3.58      0.96 o
  -2   4   9        1.06        0.79      0.62 o
  -1   4   9        0.17       -0.56      0.69 o
   0   4   9        5.37        6.15      0.52 o
   1   4   9        6.63        7.30      0.57 o
   2   4   9        2.19        1.50      0.51 o
   3   4   9        0.03       -0.50      0.70 o
   4   4   9        0.22        2.57      1.26 o
  -5   5   9        0.05       -1.09      1.09 o
  -4   5   9        0.01       -0.03      0.65 o
  -3   5   9        3.86        5.11      0.62 o
  -2   5   9        2.22        2.43      0.66 o
  -1   5   9        3.32        3.65      0.63 o
   0   5   9       16.40       18.05      0.78 o
   1   5   9        0.01        0.12      0.56 o
   2   5   9        0.04        0.53      0.68 o
   3   5   9        5.47        5.17      0.87 o
   4   5   9        1.43        0.64      3.23 o
  -4   6   9        2.16        2.22      0.98 o
  -3   6   9        3.66        3.82      0.78 o
  -2   6   9        0.01       -0.27      0.63 o
  -1   6   9        1.58        2.18      0.74 o
   0   6   9        0.36        2.59      0.68 o
   1   6   9        0.44        0.02      0.56 o
   2   6   9        5.33        5.12      0.61 o
   3   6   9        3.41        4.41      2.38 o
   4   6   9        0.14       -1.23      1.23 o
  -4   7   9        0.99       -0.27      0.92 o
  -3   7   9        1.62        0.92      0.75 o
  -2   7   9        1.58        1.67      1.02 o
  -1   7   9        2.15        3.76      1.05 o
   0   7   9        1.37        2.21      0.71 o
   1   7   9        2.59        1.47      0.71 o
   2   7   9        2.51        1.12      0.73 o
   3   7   9        0.41       -1.20      1.20 o
  -3   8   9        0.51        0.13      0.93 o
  -2   8   9        0.97        0.55      0.87 o
  -1   8   9        2.10        2.40      0.84 o
   0   8   9        2.23        3.11      0.84 o
   1   8   9        0.43        0.72      0.87 o
   2   8   9        6.30        8.21      1.23 o
  -2   9   9        0.25        2.11      0.82 o
  -1   9   9        1.99        1.96      0.80 o
   0   9   9        1.96        2.30      0.84 o
   1   9   9        2.04        0.84      0.95 o
   2   9   9        0.22        0.77      3.67 o
   0  10   9        0.43        0.13      0.91 o
  -4   0  10       25.04       27.99      2.75 o
  -2   0  10       22.32       21.33      1.16 o
   0   0  10        1.00       -0.73      0.73 o
   2   0  10        1.01        0.51      1.05 o
  -4   1  10        1.16        1.44      0.94 o
  -3   1  10        1.84        2.51      0.83 o
  -2   1  10        5.33        6.15      0.97 o
  -1   1  10        7.23        9.25      0.68 o
   0   1  10        3.56        3.17      0.64 o
   1   1  10        0.01       -0.53      0.53 o
   2   1  10        9.15        7.87      0.82 o
   3   1  10        0.00       -0.02      1.13 o
  -4   2  10        0.02        0.00      0.87 o
  -3   2  10        0.68       -0.36      0.71 o
  -2   2  10        0.20       -0.64      0.64 o
  -1   2  10        0.00        0.47      0.51 o
   0   2  10        7.95       10.07      0.64 o
   1   2  10        0.06        0.59      0.55 o
   2   2  10        1.02        0.47      0.98 o
   3   2  10        0.43       -0.33      1.15 o
  -4   3  10        2.60        4.53      1.01 o
  -3   3  10        4.19        2.77      0.90 o
  -2   3  10        0.06       -0.03      0.68 o
  -1   3  10       19.94       24.18      0.96 o
   0   3  10        0.11       -0.54      0.54 o
   1   3  10        1.40        1.72      0.86 o
   2   3  10        1.94        1.25      0.74 o
   3   3  10        0.24       -1.78      1.78 o
  -4   4  10        1.42        3.15      1.21 o
  -3   4  10        0.47        0.54      0.88 o
  -2   4  10        0.00       -0.71      0.80 o
  -1   4  10        0.24        0.65      0.81 o
   0   4  10        3.40        3.55      0.91 o
   1   4  10        1.55        0.75      0.67 o
   2   4  10        4.92        4.42      0.84 o
   3   4  10        0.01       -1.26      1.71 o
  -3   5  10        3.00        5.72      1.59 o
  -2   5  10        4.02        4.16      0.90 o
  -1   5  10        1.51        0.45      0.81 o
   0   5  10        0.23        0.48      0.82 o
   1   5  10        0.11       -0.86      0.86 o
   2   5  10        1.35        1.84      0.83 o
  -2   6  10        2.50        2.11      0.89 o
  -1   6  10        6.96        5.63      0.91 o
   0   6  10        0.07        0.51      0.88 o
   1   6  10        6.46        5.01      0.97 o
   2   6  10        0.85        0.61      1.23 o
  -1   7  10        6.47        7.89      0.97 o
   0   7  10        0.22        0.08      0.91 o
   1   7  10        2.02        1.87      0.92 o
  -1   0  11        1.49        2.56      1.48 o
   1   0  11        3.08        1.94      2.71 o
  -2   1  11        2.47        4.15      1.05 o
  -1   1  11        1.42        1.49      1.28 o
   0   1  11        0.76        0.79      0.79 o
   1   1  11        1.94        1.06      1.40 o
  -2   2  11        1.00       -1.34      1.63 o
  -1   2  11        0.00       -0.68      0.87 o
   0   2  11        1.74        1.39      0.81 o
   1   2  11        0.03       -0.44      0.87 o
  -1   3  11        0.04       -0.25      0.94 o
   0   3  11        0.09        0.90      0.92 o
   1   3  11        0.09        0.52      1.28 o
   0   4  11        0.85       -0.59      1.15 o
 
